# Supplementary material for: Development and Validation of a Novel Four Gene-Pairs Signature for Predicting Prognosis in DLBCL Patients
Source: Int J Mol Sci. 2024 Nov 28;25(23):12807. doi: 10.3390/ijms252312807 (PMC11640839; doi:10.3390/ijms252312807)
Supplement: Supplementary file 1 [file ijms-25-12807-s001.zip]

Archive with 27 entries (24 files):
- Supplemental Materials/
- Supplemental Materials/.DS_Store
- Supplemental Materials/Figure S1.pptx
- Supplemental Materials/Figure S2.pptx
- Supplemental Materials/Figure S3.pptx
- Supplemental Materials/Figure S4.pptx
- Supplemental Materials/Table S1.xlsx
- Supplemental Materials/Table S2.xlsx
- Supplemental Materials/Table S3.xlsx
- Supplemental Materials/Table S4.xlsx
- Supplemental Materials/Table S5.xlsx
- Supplemental Materials/Table S6.xlsx
- Supplemental Materials/~$Table S1.xlsx
- __MACOSX/
- __MACOSX/Supplemental Materials/
- __MACOSX/Supplemental Materials/._.DS_Store
- __MACOSX/Supplemental Materials/._Figure S1.pptx
- __MACOSX/Supplemental Materials/._Figure S2.pptx
- __MACOSX/Supplemental Materials/._Figure S3.pptx
- __MACOSX/Supplemental Materials/._Figure S4.pptx
- __MACOSX/Supplemental Materials/._Table S1.xlsx
- __MACOSX/Supplemental Materials/._Table S2.xlsx
- __MACOSX/Supplemental Materials/._Table S3.xlsx
- __MACOSX/Supplemental Materials/._Table S4.xlsx
- __MACOSX/Supplemental Materials/._Table S5.xlsx
- __MACOSX/Supplemental Materials/._Table S6.xlsx
- __MACOSX/Supplemental Materials/._~$Table S1.xlsx
