# Supplementary material for: Development and Validation of a Novel Four Gene-Pairs Signature for Predicting Prognosis in DLBCL Patients
Source: Int J Mol Sci. 2024 Nov 28;25(23):12807. doi: 10.3390/ijms252312807 (PMC11640839; doi:10.3390/ijms252312807)
Supplement: Supplementary file 1 [file ijms-25-12807-s001.zip › Supplemental Materials/Table S1.xlsx]

## Sheet: Table S1
Table S1. 408 prognostic genes and probe IDs
Gene Symbol		Entrez ID	Probe ID		Prognostic genes	SignatureDB subcategory: Diffuse large B cell lymphoma	BLYM-777
HG-U133_Plus_2	Illumina HumanHT-12 V4.0		HG-U133_Plus_2	Illumina HumanHT-12 V4.0
ACTN1	ACTN1	87	208637_x_at	ILMN_2232177	FPG1	yes	no
ADARB1	ADARB1	104	203865_s_at	ILMN_1679797	FPG2	yes	no
APBA2	APBA2	321	209871_s_at	ILMN_1723626	FPG3	yes	no
APOE	APOE	348	212884_x_at	ILMN_1740938	FPG4	yes	no
BGN	BGN	633	201261_x_at	ILMN_2206746	FPG5	yes	yes
C3	C3	718	217767_at	ILMN_1662523	FPG6	yes	no
CALD1	CALD1	800	215198_s_at	ILMN_1730487	FPG7	yes	no
CAMK2B	CAMK2B	816	209956_s_at	ILMN_1663397	FPG8	no	no
CAPG	CAPG	822	201850_at	ILMN_1655821	FPG9	yes	no
CD1E	CD1E	913	215784_at	ILMN_1784272	FPG10	no	no
CD247	CD247	919	210031_at	ILMN_1676924	FPG11	no	no
CD81	CD81	975	200675_at	ILMN_1689953	FPG12	yes	yes
CEBPA	CEBPA	1050	204039_at	ILMN_1715715	FPG13	yes	no
CHIT1	CHIT1	1118	208168_s_at	ILMN_3249477	FPG14	yes	no
CHRNA1	CHRNA1	1134	206633_at	ILMN_2361768	FPG15	yes	no
COL13A1	COL13A1	1305	211343_s_at	ILMN_2311052	FPG16	yes	no
CSF2RA	CSF2RA	1438	210340_s_at	ILMN_2376458	FPG17	yes	no
CSTB	CSTB	1476	236449_at	ILMN_1761797	FPG18	yes	no
CYP27A1	CYP27A1	1593	203979_at	ILMN_1704985	FPG19	yes	no
DPYSL3	DPYSL3	1809	201431_s_at	ILMN_1679262	FPG20	yes	yes
MEGF6	MEGF6	1953	226869_at	ILMN_3241441	FPG21	yes	no
EML1	EML1	2009	204796_at	ILMN_1729455	FPG22	yes	no
EPHA1	EPHA1	2041	205977_s_at	ILMN_1664265	FPG23	no	no
EPOR	EPOR	2057	216999_at	ILMN_2168347	FPG24	yes	no
FAP	FAP	2191	209955_s_at	ILMN_2232854	FPG25	yes	no
FGFR1	FGFR1	2260	226705_at	ILMN_2398261	FPG26	yes	no
FPR3	FPR3	2359	230422_at	ILMN_2203271	FPG27	yes	no
GPX4	GPX4	2879	201106_at	ILMN_2378952	FPG28	no	no
NR3C1	NR3C1	2908	201866_s_at	ILMN_1812384	FPG29	yes	no
GSTA4	GSTA4	2941	202967_at	ILMN_1771964	FPG30	no	no
PRMT2	PRMT2	3275	202098_s_at	ILMN_2259119	FPG31	no	no
ICA1	ICA1	3382	207949_s_at	ILMN_2365569	FPG32	no	no
IL1R1	IL1R1	3554	202948_at	ILMN_1810584	FPG33	yes	yes
TNFRSF9	TNFRSF9	3604	207536_s_at	ILMN_1813379	FPG34	yes	yes
ITGAX	ITGAX	3687	210184_at	ILMN_1730176	FPG35	yes	no
ITGB2	ITGB2	3689	1555349_a_at	ILMN_2175912	FPG36	yes	yes
ITPKB	ITPKB	3707	235213_at	ILMN_1700432	FPG37	yes	yes
ANOS1	KAL1	3730	205206_at	ILMN_1750373	FPG38	yes	no
KCNJ1	KCNJ1	3758	210402_at	ILMN_2270802	FPG39	yes	no
KCNK1	KCNK1	3775	204678_s_at	ILMN_2071641	FPG40	no	no
KEL	KEL	3792	206077_at	ILMN_1738468	FPG41	no	no
LAMA4	LAMA4	3910	210089_s_at	ILMN_2140059	FPG42	yes	no
LAMB2	LAMB2	3913	216264_s_at	ILMN_1752968	FPG43	yes	no
LAMB3	LAMB3	3914	209270_at	ILMN_1715684	FPG44	yes	no
LCK	LCK	3932	204890_s_at	ILMN_1699991	FPG45	yes	no
LGALS8	LGALS8	3964	210731_s_at	ILMN_2356654	FPG46	yes	no
LMO2	LMO2	4005	231049_at	ILMN_1800078	FPG47	yes	yes
LOXL1	LOXL1	4016	203570_at	ILMN_1734950	FPG48	yes	no
LTBP2	LTBP2	4053	223690_at	ILMN_3248591	FPG49	yes	no
LUM	LUM	4060	229554_at	ILMN_2167805	FPG50	yes	yes
LY9	LY9	4063	210370_s_at	ILMN_1812278	FPG51	yes	no
MAL	MAL	4118	204777_s_at	ILMN_2320330	FPG52	yes	no
MEF2C	MEF2C	4208	209200_at	ILMN_1742544	FPG53	yes	no
MEP1A	MEP1A	4224	206000_at	ILMN_1659984	FPG54	no	no
MFGE8	MFGE8	4240	210605_s_at	ILMN_1756071	FPG55	yes	yes
MST1R	MST1R	4486	205455_at	ILMN_1688154	FPG56	yes	no
NT5E	NT5E	4907	1553995_a_at	ILMN_1697220	FPG57	yes	no
ROR2	ROR2	4920	205578_at	ILMN_1694426	FPG58	no	no
TNFRSF11B	TNFRSF11B	4982	204933_s_at	ILMN_1676663	FPG59	no	no
PCDH7	PCDH7	5099	205535_s_at	ILMN_1710544	FPG60	no	no
PDE4D	PDE4D	5144	228962_at	ILMN_1791483	FPG61	no	no
SERPINF1	SERPINF1	5176	202283_at	ILMN_2141482	FPG62	yes	no
PLAU	PLAU	5328	205479_s_at	ILMN_1656057	FPG63	yes	no
PLCL1	PLCL1	5334	205934_at	ILMN_1718852	FPG64	no	no
PON2	PON2	5445	210830_s_at	ILMN_2354381	FPG65	no	no
PPIC	PPIC	5480	204518_s_at	ILMN_2223903	FPG66	yes	no
PRKCQ	PRKCQ	5588	210039_s_at	ILMN_1733421	FPG67	no	yes
HTRA1	HTRA1	5654	201185_at	ILMN_1676563	FPG68	yes	no
PTGDS	PTGDS	5730	211663_x_at	ILMN_1664464	FPG69	yes	no
PTGFRN	PTGFRN	5738	224950_at	ILMN_2077905	FPG70	yes	no
PTGS1	PTGS1	5742	215813_s_at	ILMN_2339835	FPG71	yes	no
PTPN14	PTPN14	5784	244533_at	ILMN_1750240	FPG72	yes	no
PTPRF	PTPRF	5792	200635_s_at	ILMN_2380163	FPG73	yes	no
RARRES2	RARRES2	5919	209496_at	ILMN_1810844	FPG74	yes	no
RGS3	RGS3	5998	203823_at	ILMN_1763371	FPG75	yes	no
ST3GAL1	ST3GAL1	6482	225034_at	ILMN_1683313	FPG76	no	no
SLAMF1	SLAMF1	6504	206181_at	ILMN_1770768	FPG77	yes	yes
SLC1A1	SLC1A1	6505	213664_at	ILMN_1658917	FPG78	yes	no
DENND2B	ST5	6764	202440_s_at	ILMN_1773470	FPG79	yes	no
SULT1C2	SULT1C2	6819	211470_s_at	ILMN_2415329	FPG80	yes	no
TBX3	TBX3	6926	219682_s_at	ILMN_1713449	FPG81	yes	no
TSPAN6	TSPAN6	7105	209108_at	ILMN_1730998	FPG82	yes	no
TNFRSF4	TNFRSF4	7293	214228_x_at	ILMN_2112256	FPG83	no	yes
CLIP2	CYLN2	7461	211031_s_at	ILMN_1811682	FPG84	yes	no
VEZF1	VEZF1	7716	202172_at	ILMN_1705310	FPG85	no	no
TUSC3	TUSC3	7991	213423_x_at	ILMN_1774689	FPG86	yes	no
ADAM12	ADAM12	8038	226777_at	ILMN_1785393	FPG87	yes	no
SSPN	SSPN	8082	226932_at	ILMN_1775486	FPG88	yes	no
PDLIM4	PDLIM4	8572	211564_s_at	ILMN_1663976	FPG89	yes	no
PLPP3	PPAP2B	8613	209355_s_at	ILMN_2388800	FPG90	yes	no
ABCC3	ABCC3	8714	209641_s_at	ILMN_1677814	FPG91	yes	no
TNFSF13	TNFSF13	8741	210314_x_at	ILMN_2399190	FPG92	yes	yes
NRP2	NRP2	8828	1555468_at	ILMN_2376484	FPG93	yes	no
CD84	CD84	8832	205988_at	ILMN_2049293	FPG94	yes	yes
SPHK1	SPHK1	8877	219257_s_at	ILMN_2357134	FPG95	yes	no
SQSTM1	SQSTM1	8878	201471_s_at	ILMN_1662618	FPG96	yes	no
CLIC3	CLIC3	9022	219529_at	ILMN_1796423	FPG97	yes	no
IL32	IL32	9235	203828_s_at	ILMN_1778010	FPG98	yes	no
S1PR2	S1PR2	9294	227684_at	ILMN_1812452	FPG99	yes	yes
MMP20	MMP20	9313	207599_at	ILMN_1803714	FPG100	no	no
LPXN	LPXN	9404	242778_at	ILMN_1742789	FPG101	no	no
ST18	ST18	9705	206135_at	ILMN_1713422	FPG102	no	no
HEPH	HEPH	9843	203903_s_at	ILMN_1714523	FPG103	yes	no
TBC1D4	TBC1D4	9882	203386_at	ILMN_1688098	FPG104	yes	no
GFPT2	GFPT2	9945	205100_at	ILMN_1709674	FPG105	yes	no
IFI30	IFI30	10437	201422_at	ILMN_1807277	FPG106	yes	no
PDPN	PDPN	10630	204879_at	ILMN_2404903	FPG107	yes	yes
POSTN	POSTN	10631	1555777_at	ILMN_2196328	FPG108	yes	yes
STAG3	STAG3	10734	219753_at	ILMN_1787275	FPG109	yes	no
NEK6	NEK6	10783	223158_s_at	ILMN_1660871	FPG110	yes	no
PDE10A	PDE10A	10846	205501_at	ILMN_2121272	FPG111	no	no
RAB32	RAB32	10981	204214_s_at	ILMN_2115434	FPG112	yes	no
EMILIN1	EMILIN1	11117	204163_at	ILMN_1711439	FPG113	yes	no
RCAN3	RCAN3	11123	229064_s_at	ILMN_1688299	FPG114	no	no
CDC42EP1	CDC42EP1	11135	204693_at	ILMN_1764927	FPG115	no	no
KLF12	KLF12	11278	206965_at	ILMN_1762801	FPG116	yes	no
MGAT4A	MGAT4A	11320	1569136_at	ILMN_1755643	FPG117	no	no
VASH1	VASH1	22846	1556423_at	ILMN_1796216	FPG118	no	no
DZIP1	DZIP1	22873	204557_s_at	ILMN_1685431	FPG119	yes	no
PLEKHA6	PLEKHA6	22874	229245_at	ILMN_1797557	FPG120	no	no
DENND3	DENND3	22898	212975_at	ILMN_1692742	FPG121	yes	no
ZCCHC14	ZCCHC14	23174	212655_at	ILMN_1743456	FPG122	no	no
RFTN1	RFTN1	23180	212646_at	ILMN_1800787	FPG123	yes	no
SULF1	SULF1	23213	212353_at	ILMN_1702363	FPG124	yes	yes
CDC42EP4	CDC42EP4	23580	214721_x_at	ILMN_1745223	FPG125	no	no
SLC7A11	SLC7A11	23657	209921_at	ILMN_1655229	FPG126	yes	no
ABI3BP	ABI3BP	25890	1559077_at	ILMN_1673639	FPG127	yes	no
NECTIN3	PVRL3	25945	213325_at	ILMN_1727633	FPG128	no	no
CLIP3	CLIP3	25999	212358_at	ILMN_1789733	FPG129	no	no
ABHD12	ABHD12	26090	228123_s_at	ILMN_1745116	FPG130	no	no
TIAM2	TIAM2	26230	222942_s_at	ILMN_2358560	FPG131	no	no
HSPB8	HSPB8	26353	221667_s_at	ILMN_1791280	FPG132	yes	no
CLEC4A	CLEC4A	50856	221724_s_at	ILMN_1709204	FPG133	yes	no
NTM	NTM	50863	227566_at	ILMN_2351466	FPG134	no	no
SCARA3	SCARA3	51435	219416_at	ILMN_1723358	FPG135	yes	no
GHRL	GHRL	51738	223862_at	ILMN_1696380	FPG136	yes	no
CLIC6	CLIC6	54102	227742_at	ILMN_1699665	FPG137	yes	no
RIN2	RIN2	54453	233811_at	ILMN_1769546	FPG138	yes	no
RETREG1	FAM134B	54463	218510_x_at	ILMN_2283597	FPG139	yes	no
MTARC2	MOSC2	54996	227417_at	ILMN_1665775	FPG140	no	no
ANO1	TMEM16A	55107	218804_at	ILMN_2091310	FPG141	no	no
LGI2	LGI2	55203	219699_at	ILMN_1767900	FPG142	yes	no
MACROH2A2	H2AFY2	55506	218445_at	ILMN_1705570	FPG143	no	no
ASAP3	ASAP3	55616	222236_s_at	ILMN_1685441	FPG144	no	no
PARVA	PARVA	55742	215418_at	ILMN_3307892	FPG145	yes	no
PAG1	PAG1	55824	225622_at	ILMN_2055156	FPG146	yes	no
PMEPA1	PMEPA1	56937	222449_at	ILMN_1734276	FPG147	yes	no
CPA6	CPA6	57094	224028_at	ILMN_1657295	FPG148	yes	no
SALL4	SALL4	57167	229661_at	ILMN_1695687	FPG149	no	no
RNF150	RNF150	57484	229024_at	ILMN_1767446	FPG150	no	no
IGDCC4	IGDCC4	57722	227870_at	ILMN_2139396	FPG151	yes	no
ARHGAP22	ARHGAP22	58504	206298_at	ILMN_1676361	FPG152	yes	no
CCDC81	CCDC81	60494	220389_at	ILMN_1794534	FPG153	no	no
TTC23	TTC23	64927	240716_at	ILMN_1690320	FPG154	no	no
ZBED2	ZBED2	79413	219836_at	ILMN_1651365	FPG155	no	no
SPAG16	SPAG16	79582	219109_at	ILMN_1790704	FPG156	yes	no
ASB13	ASB13	79754	218862_at	ILMN_1654385	FPG157	yes	yes
MICALL2	MICALL2	79778	219332_at	ILMN_1712291	FPG158	yes	no
ARHGAP28	ARHGAP28	79822	227911_at	ILMN_1797753	FPG159	yes	no
NUDT18	NUDT18	79873	219665_at	ILMN_1787885	FPG160	no	no
SYNDIG1	TMEM90B	79953	219310_at	ILMN_2206474	FPG161	no	no
BICC1	BICC1	80114	213429_at	ILMN_1719570	FPG162	no	no
ALPK1	ALPK1	80216	243222_at	ILMN_2078697	FPG163	yes	no
EEPD1	EEPD1	80820	225630_at	ILMN_1811616	FPG164	yes	yes
TMEM163	TMEM163	81615	223503_at	ILMN_1751901	FPG165	yes	no
ST6GALNAC5	ST6GALNAC5	81849	220979_s_at	ILMN_1773959	FPG166	yes	no
RBP5	RBP5	83758	223820_at	ILMN_2103024	FPG167	yes	no
RAB34	RAB34	83871	1555630_a_at	ILMN_1810486	FPG168	no	no
ANTXR1	ANTXR1	84168	224694_at	ILMN_1670379	FPG169	yes	no
C15orf48	C15orf48	84419	223484_at	ILMN_1654696	FPG170	yes	no
ZMAT1	ZMAT1	84460	241328_at	ILMN_1813264	FPG171	no	no
FNDC1	FNDC1	84624	226930_at	ILMN_2163873	FPG172	yes	yes
HAVCR2	HAVCR2	84868	1555629_at	ILMN_1693826	FPG173	no	yes
RSPO3	RSPO3	84870	228186_s_at	ILMN_1681983	FPG174	yes	no
CGNL1	CGNL1	84952	225817_at	ILMN_1730229	FPG175	yes	no
RGS8	RGS8	85397	244675_at	ILMN_1808215	FPG176	yes	no
DNAJC5B	DNAJC5B	85479	232798_at	ILMN_1654204	FPG177	yes	no
OTULIN	FAM105B	90268	229268_at	ILMN_1790062	FPG178	no	yes
ADCK2	ADCK2	90956	221893_s_at	ILMN_1663132	FPG179	yes	no
ARRDC4	ARRDC4	91947	225283_at	ILMN_1660544	FPG180	yes	no
CAVIN3	PRKCDBP	112464	213010_at	ILMN_1793476	FPG181	yes	no
AZIN2	ADC	113451	228000_at	ILMN_1659599	FPG182	yes	no
FBXO32	FBXO32	114907	241763_s_at	ILMN_1703955	FPG183	no	no
IL22RA2	IL22RA2	116379	237493_at	ILMN_1805385	FPG184	yes	no
MED12L	MED12L	116931	232114_at	ILMN_1663425	FPG185	no	no
BTBD11	BTBD11	121551	228570_at	ILMN_1705066	FPG186	no	no
LRRC15	LRRC15	131578	213909_at	ILMN_1709717	FPG187	yes	no
SIRPA	SIRPA	140885	202897_at	ILMN_2372974	FPG188	yes	no
HAPLN3	HAPLN3	145864	227262_at	ILMN_1654319	FPG189	yes	no
ANKRD35	ANKRD35	148741	231118_at	ILMN_1798006	FPG190	no	no
COL22A1	COL22A1	169044	228873_at	ILMN_1784532	FPG191	no	no
UNC5B	UNC5B	219699	41856_at	ILMN_2176502	FPG192	yes	no
HSPA12A	HSPA12A	259217	214434_at	ILMN_2081087	FPG193	no	no
HMGN2P46	C15orf21	283651	242649_x_at	ILMN_1693344	FPG194	yes	no
SIGLEC15	SIGLEC15	284266	215856_at	ILMN_1797293	FPG195	no	no
SCARA5	SCARA5	286133	235849_at	ILMN_1751062	FPG196	yes	no
ILDR1	ILDR1	286676	235583_at	ILMN_2043079	FPG197	yes	no
SERPINA9	SERPINA9	327657	1553499_s_at	ILMN_1683933	FPG198	yes	yes
RAB7B	RAB7B	338382	230266_at	ILMN_1771688	FPG199	no	no
TMEM119	TMEM119	338773	227300_at	ILMN_1738116	FPG200	yes	yes
STING1	TMEM173	340061	224916_at	ILMN_2145116	FPG201	yes	no
TPTEP1	psiTPTE22	387590	243952_at	ILMN_2126399	FPG202	no	no
RNF207	RNF207	388591	242882_at	ILMN_3237503	FPG203	no	no
IER5L	IER5L	389792	226559_at	ILMN_1755620	FPG204	yes	no
ACYP1	ACYP1	97	205260_s_at	ILMN_2319825	UPG1	no	no
ADK	ADK	132	204119_s_at	ILMN_2358626	UPG2	no	no
RERE	RERE	473	221643_s_at	ILMN_2250126	UPG3	no	no
ATP1B3	ATP1B3	483	226570_at	ILMN_1654322	UPG4	yes	no
ATP5F1A	ATP5A1	498	213738_s_at	ILMN_2341363	UPG5	yes	no
ATP5ME	ATP5I	521	207335_x_at	ILMN_1772506	UPG6	no	no
BAG1	BAG1	573	202387_at	ILMN_1733970	UPG7	yes	no
BCL2	BCL2	596	203685_at	ILMN_2363250	UPG8	yes	yes
BSG	BSG	682	208677_s_at	ILMN_1730709	UPG9	no	yes
CAT	CAT	847	211922_s_at	ILMN_1651705	UPG10	yes	no
CCNA2	CCNA2	890	213226_at	ILMN_1786125	UPG11	yes	no
CDK8	CDK8	1024	1553112_s_at	ILMN_1777913	UPG12	no	no
CSE1L	CSE1L	1434	201111_at	ILMN_1665797	UPG13	yes	no
CTH	CTH	1491	217127_at	ILMN_1777060	UPG14	yes	no
DBN1	DBN1	1627	217025_s_at	ILMN_1757270	UPG15	no	no
DCTD	DCTD	1635	201571_s_at	ILMN_2415011	UPG16	yes	no
DFFA	DFFA	1676	226116_at	ILMN_1805696	UPG17	yes	no
ARID3A	ARID3A	1820	205865_at	ILMN_1670130	UPG18	yes	no
EHHADH	EHHADH	1962	205222_at	ILMN_1701507	UPG19	yes	no
ENO3	ENO3	2027	204483_at	ILMN_2365383	UPG20	yes	no
ERH	ERH	2079	200043_at	ILMN_1781795	UPG21	no	no
ESD	ESD	2098	209009_at	ILMN_1669818	UPG22	yes	no
FABP4	FABP4	2167	235978_at	ILMN_1773006	UPG23	yes	no
FKBP4	FKBP4	2288	200895_s_at	ILMN_1782045	UPG24	no	no
GAB1	GAB1	2549	229114_at	ILMN_1781672	UPG25	yes	no
GANC	GANC	2595	235714_at	ILMN_1812256	UPG26	no	no
GART	GART	2618	230766_at	ILMN_1793220	UPG27	yes	no
KAT2A	KAT2A	2648	202182_at	ILMN_1782247	UPG28	no	no
GPX7	GPX7	2882	213170_at	ILMN_1726030	UPG29	yes	no
HK2	HK2	3099	202934_at	ILMN_1723486	UPG30	no	no
HMMR	HMMR	3161	207165_at	ILMN_1781942	UPG31	yes	no
IDH3A	IDH3A	3419	202069_s_at	ILMN_1698533	UPG32	yes	no
IDH3B	IDH3B	3420	210014_x_at	ILMN_2373632	UPG33	yes	no
FOXK2	FOXK2	3607	242938_s_at	ILMN_2241317	UPG34	no	no
IPO5	IPO5	3843	211955_at	ILMN_2166384	UPG35	no	no
CAPRIN1	CAPRIN1	4076	200723_s_at	ILMN_1782897	UPG36	no	no
MLLT1	MLLT1	4298	224993_at	ILMN_1706590	UPG37	no	no
ALDH6A1	ALDH6A1	4329	204290_s_at	ILMN_1785284	UPG38	no	no
MPST	MPST	4357	203524_s_at	ILMN_1764596	UPG39	yes	yes
MYC	MYC	4609	202431_s_at	ILMN_1680618	UPG40	yes	yes
NPM1	NPM1	4869	200063_s_at	ILMN_2379762	UPG41	yes	no
OXTR	OXTR	5021	206825_at	ILMN_1804929	UPG42	no	yes
PIGF	PIGF	5281	205077_s_at	ILMN_1658773	UPG43	yes	no
POLE2	POLE2	5427	205909_at	ILMN_1774336	UPG44	no	no
PPAT	PPAT	5471	209434_s_at	ILMN_1674302	UPG45	yes	yes
PRKCB	PRKCB	5579	209685_s_at	ILMN_3222974	UPG46	yes	no
ABCE1	ABCE1	6059	201873_s_at	ILMN_1676846	UPG47	yes	no
RPL35A	RPL35A	6165	215208_x_at	ILMN_1756360	UPG48	no	no
RPLP2	RPLP2	6181	200908_s_at	ILMN_1755733	UPG49	no	no
RREB1	RREB1	6239	203704_s_at	ILMN_1658626	UPG50	no	no
SORD	SORD	6652	201563_at	ILMN_1734559	UPG51	no	no
SOX12	SOX12	6666	204432_at	ILMN_1736974	UPG52	no	no
SP3	SP3	6670	227537_s_at	ILMN_1662168	UPG53	yes	yes
SPTBN2	SPTBN2	6712	231311_at	ILMN_1667079	UPG54	yes	no
TCP1	TCP1	6950	222010_at	ILMN_1660661	UPG55	no	no
CCT3	CCT3	7203	200910_at	ILMN_2334989	UPG56	yes	no
TYMS	TYMS	7298	202589_at	ILMN_1806040	UPG57	no	no
UCK2	UCK2	7371	209825_s_at	ILMN_1768662	UPG58	yes	yes
UMPS	UMPS	7372	215165_x_at	ILMN_1757437	UPG59	yes	no
ZNF22	ZNF22	7570	218005_at	ILMN_1798533	UPG60	yes	yes
H2AC6	HIST1H2AC	8334	215071_s_at	ILMN_1792689	UPG61	no	yes
URI1	C19orf2	8725	214173_x_at	ILMN_2406892	UPG62	yes	no
LIMD1	LIMD1	8994	222762_x_at	ILMN_1764747	UPG63	yes	yes
PIAS2	PIAS2	9063	1556492_a_at	ILMN_1694799	UPG64	yes	no
NOLC1	NOLC1	9221	211951_at	ILMN_2184640	UPG65	yes	yes
HOMER1	HOMER1	9456	213793_s_at	ILMN_1804568	UPG66	no	no
SH3BP5	SH3BP5	9467	201811_x_at	ILMN_1675898	UPG67	yes	no
KIF23	KIF23	9493	204709_s_at	ILMN_1811472	UPG68	yes	no
POLR1C	POLR1C	9533	209317_at	ILMN_1767219	UPG69	yes	no
PHF14	PHF14	9678	228095_at	ILMN_1697975	UPG70	no	no
JADE3	PHF16	9767	204866_at	ILMN_2279144	UPG71	yes	no
MATR3	MATR3	9782	242260_at	ILMN_2296369	UPG72	yes	no
KEAP1	KEAP1	9817	202417_at	ILMN_1711787	UPG73	yes	no
LRPPRC	LRPPRC	10128	211615_s_at	ILMN_1662417	UPG74	no	no
TRAP1	TRAP1	10131	201391_at	ILMN_1699737	UPG75	yes	yes
NAMPT	NAMPT	10135	217738_at	ILMN_1653871	UPG76	no	no
ALG3	ALG3	10195	207396_s_at	ILMN_1711886	UPG77	no	no
DLEU1	DLEU1	10301	205677_s_at	ILMN_1681641	UPG78	yes	no
TUBB4B	TUBB2C	10383	213726_x_at	ILMN_1780769	UPG79	no	no
TOMM40	TOMM40	10452	202264_s_at	ILMN_1683475	UPG80	yes	no
CCT2	CCT2	10576	201947_s_at	ILMN_1679382	UPG81	no	no
PAICS	PAICS	10606	201013_s_at	ILMN_1773760	UPG82	yes	yes
POLR3G	POLR3G	10622	206653_at	ILMN_3251691	UPG83	yes	no
RAD51AP1	RAD51AP1	10635	204146_at	ILMN_1670353	UPG84	yes	no
FAM189B	FAM189B	10712	203550_s_at	ILMN_1702056	UPG85	no	no
WDR4	WDR4	10785	241937_s_at	ILMN_1743579	UPG86	no	no
MTHFD2	MTHFD2	10797	201761_at	ILMN_2405521	UPG87	yes	no
ENTR1	SDCCAG3	10807	218427_at	ILMN_2271379	UPG88	no	no
POLR1G	CD3EAP	10849	205264_at	ILMN_1747870	UPG89	no	no
RUVBL2	RUVBL2	10856	201459_at	ILMN_2120340	UPG90	yes	no
CCDC85B	CCDC85B	11007	204610_s_at	ILMN_1657332	UPG91	no	no
NUP42	NUPL2	11097	204003_s_at	ILMN_1789616	UPG92	no	no
XPOT	XPOT	11260	212160_at	ILMN_2188374	UPG93	no	no
DHX30	DHX30	22907	1556144_at	ILMN_1795218	UPG94	no	no
CLUAP1	CLUAP1	23059	204576_s_at	ILMN_1774974	UPG95	no	no
VPS13A	VPS13A	23230	227987_at	ILMN_1800721	UPG96	yes	no
U2SURP	SR140	23350	212061_at	ILMN_2286334	UPG97	yes	no
EXOSC2	EXOSC2	23404	214507_s_at	ILMN_1697736	UPG98	no	no
SNHG1	SNHG1	23642	224610_at	ILMN_3236713	UPG99	no	no
POLR1A	POLR1A	25885	228515_at	ILMN_1780758	UPG100	no	no
GEMIN5	GEMIN5	25929	225712_at	ILMN_1663383	UPG101	no	no
MMACHC	MMACHC	25974	211774_s_at	ILMN_1803005	UPG102	no	no
TCTN3	C10orf61	26123	212121_at	ILMN_1678652	UPG103	yes	no
GNL3	GNL3	26354	217850_at	ILMN_2324056	UPG104	yes	no
AP3M1	AP3M1	26985	222516_at	ILMN_2362122	UPG105	no	no
FOXP1	FOXP1	27086	229844_at	ILMN_1738179	UPG106	yes	yes
TMEM97	TMEM97	27346	212281_s_at	ILMN_1710962	UPG107	no	yes
TIMM21	C18orf55	29090	223180_s_at	ILMN_1748916	UPG108	yes	no
FAM216A	C12orf24	29902	204521_at	ILMN_2180371	UPG109	yes	yes
ABHD17B	FAM108B1	51104	227551_at	ILMN_1785661	UPG110	no	no
MRPS2	MRPS2	51116	218001_at	ILMN_1815043	UPG111	no	no
ZNF706	ZNF706	51123	218059_at	ILMN_2273700	UPG112	no	no
TMEM69	TMEM69	51249	223335_at	ILMN_3251312	UPG113	yes	no
COA4	CHCHD8	51287	220647_s_at	ILMN_1732750	UPG114	yes	no
CD320	CD320	51293	218529_at	ILMN_2115633	UPG115	no	no
MEX3C	MEX3C	51320	222567_s_at	ILMN_1658182	UPG116	yes	yes
ZNF107	ZNF107	51427	205739_x_at	ILMN_2361311	UPG117	yes	no
IP6K2	IP6K2	51447	223165_s_at	ILMN_2328835	UPG118	no	no
NOP16	NOP16	51491	214011_s_at	ILMN_3247723	UPG119	yes	no
CXXC5	CXXC5	51523	222996_s_at	ILMN_1745256	UPG120	yes	no
PPIL1	PPIL1	51645	222500_at	ILMN_2054392	UPG121	no	no
PTRH2	PTRH2	51651	218732_at	ILMN_1683052	UPG122	no	no
GAR1	NOLA1	54433	219110_at	ILMN_1749752	UPG123	no	no
MRPS21	MRPS21	54460	222997_s_at	ILMN_1655765	UPG124	no	no
SLC35F2	SLC35F2	54733	218826_at	ILMN_1790577	UPG125	no	no
C1orf109	C1orf109	54955	218712_at	ILMN_2077886	UPG126	no	no
ZSCAN2	ZSCAN2	54993	231188_at	ILMN_1712051	UPG127	yes	no
FANCL	FANCL	55120	218397_at	ILMN_1754045	UPG128	no	no
FAIM	FAIM	55179	220643_s_at	ILMN_2351548	UPG129	no	no
RAVER2	RAVER2	55225	231851_at	ILMN_1804737	UPG130	yes	no
UQCC1	UQCC	55245	217935_s_at	ILMN_1724734	UPG131	no	no
TMEM39A	TMEM39A	55254	241374_at	ILMN_1770373	UPG132	yes	no
MRGBP	C20orf20	55257	218586_at	ILMN_1790136	UPG133	no	no
PI4K2B	PI4K2B	55300	222631_at	ILMN_1815134	UPG134	yes	no
LYAR	LYAR	55646	223414_s_at	ILMN_1764362	UPG135	yes	yes
DNAJC11	DNAJC11	55735	1555360_a_at	ILMN_1747903	UPG136	no	no
WDR12	WDR12	55759	218512_at	ILMN_1770692	UPG137	yes	no
METTL3	METTL3	56339	209265_s_at	ILMN_1655635	UPG138	no	no
TWNK	C10orf2	56652	218590_at	ILMN_1701243	UPG139	no	no
CHPT1	CHPT1	56994	221675_s_at	ILMN_1729112	UPG140	no	no
KNL1	CASC5	57082	1552682_a_at	ILMN_1715437	UPG141	no	no
ERGIC1	ERGIC1	57222	224576_at	ILMN_1778377	UPG142	no	no
DANCR	KIAA0114	57291	224870_at	ILMN_3248882	UPG143	yes	no
NLN	NLN	57486	225944_at	ILMN_1742089	UPG144	no	no
KLHL8	KLHL8	57563	242648_at	ILMN_1714083	UPG145	no	no
CIP2A	KIAA1524	57650	231855_at	ILMN_2099045	UPG146	yes	no
BEND3	BEND3	57673	227920_at	ILMN_2375032	UPG147	no	no
CENPK	CENPK	64105	222848_at	ILMN_1737195	UPG148	no	no
ANAPC1	ANAPC1	64682	231973_s_at	ILMN_1804812	UPG149	no	no
KRI1	KRI1	65095	227587_at	ILMN_1751395	UPG150	no	no
WNK2	WNK2	65268	227217_at	ILMN_1761684	UPG151	yes	no
SPATA5L1	SPATA5L1	79029	218933_at	ILMN_1729179	UPG152	yes	no
ALG8	ALG8	79053	203545_at	ILMN_2365686	UPG153	no	no
TMEM223	MGC3196	79064	213818_x_at	ILMN_1722674	UPG154	no	no
SLC25A23	SLC25A23	79085	226010_at	ILMN_1679949	UPG155	no	no
C11orf80	C11orf80	79703	204922_at	ILMN_1790637	UPG156	yes	no
CAMKMT	C2orf34	79823	219617_at	ILMN_1738099	UPG157	no	no
RBFA	C18orf22	79863	219419_at	ILMN_1736130	UPG158	yes	no
UBA5	UBE1DC1	79876	222578_s_at	ILMN_2408450	UPG159	yes	no
ZC3H14	ZC3H14	79882	204216_s_at	ILMN_1686414	UPG160	no	no
SETD6	SETD6	79918	1554555_a_at	ILMN_1724009	UPG161	no	no
RUBCNL	C13orf18	80183	44790_s_at	ILMN_2196550	UPG162	yes	yes
GRPEL1	GRPEL1	80273	212432_at	ILMN_1670817	UPG163	yes	no
FLAD1	FLAD1	80308	212541_at	ILMN_1730325	UPG164	no	no
CEP70	CEP70	80321	1554489_a_at	ILMN_1741350	UPG165	no	no
TSEN2	TSEN2	80746	244391_at	ILMN_1746393	UPG166	yes	no
SLC38A1	SLC38A1	81539	218237_s_at	ILMN_2266948	UPG167	yes	no
NIPA2	NIPA2	81614	212129_at	ILMN_1720344	UPG168	yes	no
NETO2	NETO2	81831	222774_s_at	ILMN_1760849	UPG169	yes	no
SEH1L	SEH1L	81929	221931_s_at	ILMN_1708619	UPG170	no	no
ARHGAP24	ARHGAP24	83478	223422_s_at	ILMN_1765876	UPG171	yes	no
NOA1	C4orf14	84273	223157_at	ILMN_1665066	UPG172	yes	no
CMSS1	C3orf26	84319	224523_s_at	ILMN_1705753	UPG173	yes	no
C19orf48	C19orf48	84798	224468_s_at	ILMN_1681124	UPG174	no	no
HPDL	HPDL	84842	229332_at	ILMN_1697703	UPG175	yes	yes
RIOX2	MINA	84864	1554774_at	ILMN_1689624	UPG176	yes	no
ZNF587	ZNF587	84914	231820_x_at	ILMN_2078141	UPG177	no	no
UTP4	CIRH1A	84916	230656_s_at	ILMN_1796235	UPG178	no	no
PNMA6A	PNMA6A	84968	235758_at	ILMN_1759613	UPG179	yes	no
UBL7	UBL7	84993	225063_at	ILMN_1733991	UPG180	no	no
ZCCHC3	ZCCHC3	85364	225091_at	ILMN_1786852	UPG181	no	no
PNPT1	PNPT1	87178	225291_at	ILMN_2051408	UPG182	no	no
ZNF551	ZNF551	90233	243194_at	ILMN_1762046	UPG183	yes	no
MACIR	C5orf30	90355	221823_at	ILMN_1677292	UPG184	yes	no
RCSD1	RCSD1	92241	225763_at	ILMN_1749006	UPG185	no	no
DTD2	C14orf126	112487	1553801_a_at	ILMN_1704238	UPG186	yes	no
ZNF511	ZNF511	118472	225307_at	ILMN_1800390	UPG187	yes	no
SFXN4	SFXN4	119559	225143_at	ILMN_2363361	UPG188	yes	no
TATDN3	TATDN3	128387	235069_at	ILMN_1744316	UPG189	yes	no
PM20D2	PM20D2	135293	225421_at	ILMN_1766000	UPG190	no	no
YDJC	YDJC	150223	227042_at	ILMN_1812580	UPG191	no	no
CCDC117	CCDC117	150275	235330_at	ILMN_1809889	UPG192	no	no
CCDC50	CCDC50	152137	225331_at	ILMN_2302118	UPG193	yes	yes
CLECL1	CLECL1	160365	244413_at	ILMN_1782729	UPG194	yes	no
ZNF519	ZNF519	162655	1568873_at	ILMN_1734734	UPG195	yes	no
RNF168	RNF168	165918	226832_at	ILMN_1657158	UPG196	no	no
WDR90	WDR90	197335	227894_at	ILMN_1693042	UPG197	no	no
KCTD6	KCTD6	200845	238001_at	ILMN_1800942	UPG198	yes	no
PLD6	PLD6	201164	227037_at	ILMN_1731518	UPG199	no	no
LCLAT1	LCLAT1	253558	226996_at	ILMN_1724191	UPG200	no	no
METAP1D	MAP1D	254042	227805_at	ILMN_1740294	UPG201	no	no
ZNF326	ZNF326	284695	227680_at	ILMN_1662021	UPG202	yes	no
MSL1	MSL1	339287	224765_at	ILMN_3245973	UPG203	no	no
CHCHD10	CHCHD10	400916	224932_at	ILMN_1740170	UPG204	no	no
