# Supplementary material for: Development and Validation of a Novel Four Gene-Pairs Signature for Predicting Prognosis in DLBCL Patients
Source: Int J Mol Sci. 2024 Nov 28;25(23):12807. doi: 10.3390/ijms252312807 (PMC11640839; doi:10.3390/ijms252312807)
Supplement: Supplementary file 1 [file ijms-25-12807-s001.zip › Supplemental Materials/Table S2.xlsx]

## Sheet: Table S2A
Table S2A. Gene-pairs with the HR values >1.8 in training dataset 1
gene_pair(Entrez ID)	LogRank_p_value	Wilcoxon_p_value	HR
8725/54996	1.74151e-16	4.57934e-13	2.05138
5281/1438	2.18401e-15	2.31295e-13	2.00238
6670/1050	4.84235e-15	3.62952e-14	1.9915
5281/54996	7.56285e-15	2.08159e-10	1.98092
5281/6505	8.93881e-15	2.5721e-12	1.97222
81614/4016	1.01814e-14	1.72514e-14	1.97132
5281/81849	2.65649e-14	9.2135e-12	1.95456
5281/1134	4.31736e-14	4.26323e-11	1.95393
81614/822	2.52198e-14	1.36893e-14	1.93202
6670/57167	8.88897e-14	4.24823e-14	1.93126
81614/54996	3.88495e-14	1.24157e-14	1.92972
5281/26353	7.24416e-14	5.00571e-11	1.92956
5281/79582	9.22585e-14	1.56961e-09	1.92694
5281/10846	8.89975e-14	1.86198e-10	1.92671
8725/4224	5.50683e-14	4.76774e-12	1.92308
56339/822	3.95277e-14	4.48316e-14	1.92308
6670/348	4.41347e-14	2.39702e-12	1.92207
6670/9294	9.46211e-14	6.31758e-13	1.92096
81614/11135	8.40286e-14	1.15616e-11	1.91583
3419/6505	6.86368e-14	2.39252e-13	1.91118
9221/822	7.56011e-14	6.36456e-13	1.90846
5281/6819	1.79315e-13	5.55308e-11	1.90376
8725/26090	3.01491e-13	1.73752e-08	1.89436
29090/26353	2.90462e-13	6.78298e-13	1.8933
7570/54996	3.09505e-13	5.3545e-10	1.88875
10128/54996	1.92503e-13	2.15028e-13	1.88822
6670/1305	8.18377e-13	2.52985e-14	1.88523
81614/55506	3.91254e-13	9.79913e-13	1.882
6239/822	3.38256e-13	1.21175e-12	1.87825
57486/822	3.58587e-13	1.71256e-12	1.87721
5281/2191	8.67704e-13	3.4137e-09	1.87561
3099/822	3.08726e-13	5.77992e-15	1.87438
8725/10783	4.76647e-13	5.83918e-11	1.8691
92241/8714	5.03259e-13	4.62892e-11	1.86869
6670/6504	9.22391e-13	1.02385e-14	1.8685
6670/11123	1.17215e-12	1.66732e-12	1.86812
79053/822	5.84445e-13	2.98398e-12	1.86557
8725/9022	8.32285e-13	3.39468e-13	1.8654
79085/822	7.397e-13	1.78481e-11	1.86484
81614/10630	6.79832e-13	6.88681e-16	1.86294
5281/7105	1.3938e-12	8.57525e-11	1.86013
5281/81615	8.3492e-13	3.87536e-12	1.85985
81614/79582	1.82498e-12	5.5314e-12	1.85882
6670/822	1.60544e-12	2.27138e-10	1.85829
5281/83758	1.4756e-12	2.83718e-09	1.85761
81614/23657	1.53917e-12	9.90595e-11	1.85699
81614/26353	1.61249e-12	4.81634e-12	1.85694
26354/113451	8.52458e-13	9.33843e-12	1.85664
57563/1809	1.79261e-12	4.61602e-11	1.85628
29090/822	1.40192e-12	3.96047e-11	1.85458
6239/54996	1.60371e-12	2.95859e-12	1.84863
5281/80216	1.93533e-12	1.11486e-10	1.84777
8725/4486	2.39708e-12	7.99102e-09	1.84773
29090/6505	9.66579e-13	1.83956e-13	1.84761
5281/8572	3.71867e-12	1.07775e-12	1.84521
81614/5998	1.74926e-12	2.30631e-12	1.84319
6670/327657	4.42402e-12	2.07726e-12	1.84236
5281/338773	2.47124e-12	6.63276e-09	1.84198
8725/4005	2.16571e-12	2.19989e-13	1.84134
81614/5919	1.93937e-12	2.35034e-14	1.84127
7570/10846	3.48006e-12	1.23602e-08	1.84127
55759/1438	1.36182e-12	7.68663e-15	1.84054
6670/3687	2.96646e-12	2.12506e-10	1.83963
81614/9705	3.3118e-12	1.20972e-10	1.83822
81614/1134	3.20153e-12	1.43387e-12	1.83793
11260/1809	2.42266e-12	2.58407e-11	1.83524
6670/55203	4.58307e-12	3.01428e-12	1.83284
5281/4005	4.87369e-12	1.20291e-12	1.83261
6670/5334	1.47664e-11	3.84653e-11	1.83213
81614/51435	2.75374e-12	7.07176e-12	1.82921
29090/9294	2.74771e-12	4.34551e-11	1.82868
6670/23657	6.87745e-12	8.25157e-10	1.82748
57563/54996	4.62845e-12	8.01293e-11	1.82675
79882/6505	4.31029e-12	6.17227e-10	1.82554
81614/9404	7.42615e-12	4.95093e-12	1.82538
5281/87	4.24087e-12	1.8391e-11	1.82503
6712/387590	3.36099e-12	1.5283e-10	1.82482
6670/3758	7.19611e-12	2.07472e-11	1.82322
5281/55203	6.47239e-12	1.56891e-07	1.82252
79029/4224	4.93601e-12	4.5742e-11	1.82068
5281/5919	5.63132e-12	1.78357e-11	1.81918
6670/55506	7.6995e-12	3.5541e-13	1.81687
5281/2359	1.04183e-11	1.03819e-08	1.81664
6239/1809	7.75228e-12	7.53289e-10	1.81596
26354/23180	5.49599e-12	4.03731e-13	1.81509
55759/1134	7.69483e-12	5.94963e-12	1.81477
57563/1050	7.51191e-12	1.88095e-11	1.81475
81614/91947	1.03212e-11	7.69508e-14	1.81469
7570/5919	4.38769e-12	7.3946e-13	1.81444
5281/114907	1.36284e-11	1.08677e-06	1.81441
81831/822	7.23369e-12	1.49061e-10	1.81383
51320/219699	7.21782e-12	2.63477e-08	1.81363
81614/140885	7.26251e-12	9.53711e-12	1.81287
83478/81615	5.35567e-12	2.80342e-13	1.81251
26354/81615	4.42004e-12	3.01159e-14	1.81063
165918/822	1.1733e-11	6.35991e-08	1.81051
6670/387590	7.78686e-12	1.20043e-09	1.81043
4869/1438	7.22949e-12	2.45487e-13	1.80997
1635/10981	5.82708e-12	1.95734e-12	1.80978
90233/4005	1.03247e-11	2.68227e-12	1.80953
8725/1134	8.25883e-12	7.24094e-12	1.80922
201164/327657	7.34264e-12	1.16217e-11	1.80877
6670/975	1.74737e-11	1.7889e-09	1.80827
6239/56937	7.41233e-12	5.54856e-13	1.80728
55759/6505	5.76502e-12	7.58027e-15	1.80726
81614/55203	8.6626e-12	5.32232e-12	1.80648
6670/340061	1.56194e-11	6.29865e-10	1.80613
5281/4224	1.2686e-11	6.56275e-11	1.80587
6670/23180	1.0042e-11	2.94914e-10	1.80542
6670/1438	2.62856e-11	1.47093e-12	1.8005

## Sheet: Table S2B
Table S2B. Gene-pairs with the HR values >1.8 in training dataset 2
gene_pair(Entrez ID)	LogRank_p_value	Wilcoxon_p_value	HR
90355/22846	8.94842e-19	2.65754e-21	2.28754
84798/22846	1.90896e-17	1.44837e-18	2.2217
84798/8878	9.37158e-17	7.52551e-17	2.19366
84319/51738	1.73445e-16	5.92851e-19	2.16095
84319/9705	3.41908e-16	1.00764e-17	2.15819
84798/1134	1.53504e-16	5.42623e-20	2.15691
27346/327657	2.91788e-16	2.45973e-17	2.14324
79085/87	4.45033e-16	4.01193e-18	2.13718
84319/22846	4.81415e-16	4.74189e-18	2.13078
90355/1050	5.4001e-16	3.84792e-19	2.12843
84319/327657	5.11664e-16	2.00382e-17	2.12835
79085/1134	1.86218e-15	9.06797e-17	2.1164
90355/84868	1.13049e-15	1.95135e-17	2.10545
55300/3689	1.20116e-15	1.56274e-16	2.10358
84319/338773	2.02732e-15	2.29824e-19	2.10085
90355/113451	2.59418e-15	6.28445e-18	2.10022
79085/22846	4.06637e-15	7.82967e-20	2.08911
9493/4005	3.31349e-15	1.44445e-15	2.08734
55300/22846	4.39403e-15	1.40136e-15	2.08502
84319/10783	2.64507e-15	1.26462e-17	2.08465
54433/3689	3.80421e-15	7.34015e-15	2.07876
5471/10783	4.78586e-15	4.50852e-18	2.07498
84319/9294	3.2302e-15	3.95229e-15	2.07214
55759/1134	4.4486e-15	1.17813e-18	2.06935
4609/84168	5.2397e-15	9.85376e-16	2.0653
84319/5144	1.33153e-14	1.1746e-15	2.06102
79085/85479	3.02208e-14	3.35884e-14	2.0605
84319/1134	7.858e-15	3.4099e-19	2.05919
23350/3687	1.09386e-14	5.63259e-16	2.05185
4076/23180	1.24606e-14	1.10232e-16	2.05081
22907/51738	2.34412e-14	1.78223e-16	2.05079
55300/84624	1.57935e-14	1.09969e-14	2.05023
5471/22898	1.05219e-14	3.67369e-16	2.04998
84798/26230	1.12158e-14	5.48776e-14	2.04957
84319/22898	1.23359e-14	8.71938e-16	2.04912
55300/58504	2.90162e-14	2.26806e-14	2.04875
54733/5742	2.54897e-14	1.55474e-14	2.04791
10301/22846	1.50212e-14	5.80867e-16	2.04777
84842/22846	1.35254e-14	4.18069e-16	2.04323
84842/54453	4.39266e-14	1.0183e-14	2.03829
9493/327657	1.59816e-14	1.35561e-15	2.03416
84319/3382	2.60065e-14	3.12833e-15	2.03402
4609/22846	3.41271e-14	1.28778e-15	2.03074
84842/51738	3.80863e-14	7.02054e-16	2.03047
54433/10783	2.58006e-14	3.29559e-15	2.02993
84798/348	5.01206e-14	1.73037e-15	2.02949
84319/3707	3.88722e-14	1.19259e-14	2.02905
79703/7293	4.71947e-14	1.86225e-14	2.02707
84319/1809	3.78151e-14	2.72852e-16	2.0267
51116/22846	4.55137e-14	9.7647e-16	2.02653
84319/26230	2.95459e-14	4.04417e-14	2.0247
90355/9235	2.78178e-14	3.33298e-15	2.02071
4076/816	9.07638e-14	1.68579e-14	2.0195
90355/4118	6.19978e-14	1.51329e-15	2.0192
90355/148741	3.5703e-14	2.81025e-17	2.01893
54460/3707	8.64502e-14	7.62096e-13	2.01887
5021/5919	5.47923e-14	8.01953e-16	2.01851
90355/816	1.62965e-13	5.18985e-13	2.01804
57563/3932	3.89192e-14	3.36825e-14	2.0178
84798/51738	8.12663e-14	9.0401e-16	2.01774
79085/11135	5.94831e-14	2.65695e-16	2.01772
23642/22898	4.66134e-14	1.98207e-15	2.01752
54733/4005	9.9526e-14	5.79319e-15	2.01716
84798/338773	5.39435e-14	6.19041e-17	2.01655
9493/8878	5.18729e-14	2.30936e-14	2.0165
152137/3689	4.90467e-14	4.9048e-15	2.01554
55759/9294	4.12309e-14	1.72274e-14	2.01431
90355/58504	8.71391e-14	4.32525e-16	2.01299
90355/5730	5.45508e-14	4.9148e-16	2.01261
84319/57094	7.12627e-14	1.57533e-16	2.01146
11007/22846	1.10835e-13	7.2871e-16	2.01136
55300/5328	8.17204e-14	1.4761e-14	2.00951
84319/348	1.43043e-13	1.30732e-16	2.0079
5471/9294	6.46078e-14	1.37443e-14	2.00707
84798/338382	1.29189e-13	2.25706e-14	2.00685
84798/9294	5.07726e-14	3.05047e-14	2.00652
7371/327657	1.3117e-13	9.2595e-15	2.00548
55300/81849	1.65435e-13	1.44566e-12	2.00446
55300/5730	7.4241e-14	2.18329e-15	2.00368
84319/10734	8.9812e-14	1.17705e-14	2.00345
84319/79754	1.30494e-13	5.81397e-16	2.00094
890/3689	1.39974e-13	2.22967e-14	2.00059
27346/22846	1.30797e-13	1.94002e-15	1.99939
55759/3689	1.51413e-13	3.57724e-14	1.99936
55300/1809	1.23733e-13	1.42366e-14	1.99823
2288/3707	1.55799e-13	1.19768e-13	1.99787
2167/22846	2.67009e-13	9.43993e-13	1.99752
10301/113451	1.21197e-13	5.80489e-15	1.99569
90355/90268	3.53208e-13	1.06981e-14	1.99566
84842/85479	3.58017e-13	8.35323e-13	1.99541
81539/22846	2.13383e-13	2.36564e-14	1.99505
84798/816	2.80178e-13	2.26836e-13	1.99474
2167/10783	2.02016e-13	1.24115e-14	1.99461
84319/3689	1.49756e-13	9.12863e-14	1.99424
253558/84952	2.12168e-13	1.03557e-13	1.99378
90355/4053	1.48382e-13	1.27397e-15	1.99361
27346/4053	2.9526e-13	6.39337e-14	1.99309
9467/51738	2.32755e-13	5.58131e-14	1.9922
5471/57094	2.60435e-13	5.0453e-16	1.99204
90355/5328	1.19212e-13	6.85484e-16	1.99171
84798/10783	1.39646e-13	7.36535e-16	1.9904
10849/5730	2.70255e-13	4.89115e-16	1.98865
90355/3689	1.38873e-13	6.07935e-15	1.98855
54433/22898	1.02141e-13	7.32127e-13	1.98782
10301/283651	2.85983e-13	8.51952e-14	1.98729
84798/5328	2.13038e-13	3.88083e-15	1.98715
27346/57094	2.61178e-13	8.91018e-15	1.98593
79085/51738	2.04465e-13	3.09612e-17	1.98416
90355/54453	3.45755e-13	3.91877e-14	1.98243
90355/51738	1.44615e-13	5.78622e-17	1.98186
55300/22898	1.68448e-13	1.32491e-13	1.98118
1676/1134	5.07353e-13	5.24984e-15	1.98113
152137/58504	1.88843e-13	1.29595e-15	1.98095
84842/4118	1.96156e-13	4.18711e-15	1.98084
10622/327657	2.28934e-13	1.22265e-14	1.98056
473/9294	2.85778e-13	2.12931e-14	1.97998
84319/8878	3.73475e-13	3.55423e-14	1.97917
84319/85479	2.83377e-13	7.11421e-15	1.97905
84842/3792	1.99872e-13	9.43718e-15	1.97823
473/1809	3.68442e-13	6.73465e-15	1.97802
84319/23213	3.18601e-13	3.58764e-14	1.97717
84842/348	3.24989e-13	1.30224e-14	1.97661
51651/3730	2.75296e-13	8.8235e-15	1.97655
2618/10783	3.91162e-13	2.11279e-14	1.97529
10622/4005	1.65949e-13	9.04431e-15	1.97497
84914/1809	2.86961e-13	4.33106e-13	1.97444
5471/816	3.7036e-13	1.21057e-13	1.97441
84319/57167	5.23759e-13	1.13384e-13	1.97361
55300/23180	2.217e-13	1.12992e-14	1.97347
84319/816	3.74605e-13	3.49533e-13	1.9734
2618/1050	2.57454e-13	5.58782e-14	1.97253
23350/26230	3.82929e-13	1.49236e-13	1.97138
23350/9294	2.77848e-13	5.74819e-14	1.96958
51427/113451	3.53633e-13	2.6884e-14	1.96956
160365/10783	4.31823e-13	1.70675e-12	1.96921
1676/51738	3.77886e-13	7.77822e-16	1.96876
23642/327657	3.12937e-13	3.94299e-14	1.96808
6652/85479	3.60378e-13	1.28689e-15	1.96805
253558/84168	6.75847e-13	3.38465e-13	1.9673
55300/3707	2.82507e-13	1.54354e-13	1.9672
55646/22898	3.95349e-13	2.07789e-13	1.96719
473/1134	4.48919e-13	4.68101e-17	1.96691
55300/8878	3.02602e-13	2.26045e-13	1.96679
65095/22846	5.10595e-13	2.81234e-15	1.96631
84914/22846	5.30587e-13	1.5592e-13	1.96628
2167/56937	1.1473e-12	4.54791e-15	1.96588
84319/822	5.0814e-13	2.51773e-14	1.96587
55759/816	4.14911e-13	1.32555e-13	1.96542
84798/1809	5.53245e-13	2.52709e-13	1.96512
55300/54453	4.63406e-13	2.29291e-14	1.96503
25929/3689	5.7866e-13	1.64571e-12	1.96499
84916/22846	4.93549e-13	1.42202e-13	1.96458
57563/58504	3.36815e-13	5.785e-15	1.96433
152137/22846	4.50536e-13	5.65602e-15	1.96399
84319/113451	5.69874e-13	1.02466e-15	1.96345
51427/1809	4.09588e-13	6.46934e-15	1.96344
23642/9294	3.03043e-13	4.44346e-16	1.96267
7371/51738	4.95567e-13	3.94332e-16	1.9626
84319/9313	9.52797e-13	1.15298e-13	1.96243
10712/51738	4.57521e-13	5.21056e-17	1.96224
10606/4005	3.31382e-13	4.70749e-14	1.96176
79882/3687	4.68687e-13	1.36473e-13	1.96142
90355/3792	6.47281e-13	4.433e-15	1.96087
9063/3707	8.08448e-13	1.54293e-12	1.96068
253558/22846	1.1568e-12	4.86669e-13	1.96052
160365/5730	5.48183e-13	3.09705e-12	1.96052
79085/145864	7.24283e-13	1.25107e-14	1.95981
54993/85479	1.13433e-12	1.06223e-12	1.95958
57082/3707	9.27116e-13	7.08729e-13	1.95947
51427/5328	6.67221e-13	4.70809e-13	1.95894
4076/57094	8.49872e-13	1.24436e-13	1.95891
92241/3707	8.41922e-13	1.61543e-12	1.95874
7371/22846	4.85246e-13	2.4361e-15	1.95812
160365/5328	1.91049e-12	7.6894e-11	1.95782
55300/10783	4.74478e-13	1.29359e-15	1.9574
5471/327657	5.16862e-13	2.61075e-15	1.95719
90355/3604	6.23835e-13	1.09584e-15	1.957
55300/11320	6.99931e-13	2.53984e-14	1.95687
84798/22898	5.08698e-13	1.81434e-13	1.95654
84319/5784	1.29125e-12	4.9545e-14	1.95582
90355/340061	3.97038e-13	1.20816e-15	1.95523
23350/1134	8.70754e-13	1.21273e-14	1.95455
92241/1050	6.72805e-13	9.8196e-14	1.95403
5471/6819	8.06453e-13	4.06692e-14	1.95397
84798/6819	6.77355e-13	4.1809e-12	1.95386
90355/1134	9.17627e-13	5.17224e-15	1.95356
10849/3689	5.90155e-13	2.33529e-14	1.95299
9493/3689	6.98265e-13	9.72675e-14	1.95295
80183/5654	7.6864e-13	1.49061e-13	1.95278
79085/3689	9.80628e-13	1.17267e-14	1.95274
84842/338773	7.09723e-13	9.95048e-14	1.95208
55759/8878	5.04842e-13	3.49536e-14	1.95176
84914/338773	7.28301e-13	3.58741e-13	1.95108
152137/5730	7.2252e-13	1.0915e-14	1.95065
10849/338773	5.98005e-13	3.91517e-16	1.95058
1024/51738	5.69321e-13	7.43457e-17	1.95033
79029/5730	8.02349e-13	5.03422e-16	1.94941
5471/79754	8.58736e-13	7.63775e-17	1.94854
84842/57094	1.4095e-12	1.92501e-13	1.94807
473/26230	1.37002e-12	1.99205e-15	1.94774
55759/4005	1.68114e-12	2.9446e-14	1.94688
6652/22846	8.45498e-13	1.08772e-14	1.94667
51293/22846	6.01706e-13	2.78057e-14	1.94653
90355/55616	7.55109e-13	1.57788e-13	1.9465
84916/3707	7.7922e-13	7.03415e-12	1.94583
80308/9294	1.2646e-12	3.42344e-12	1.94551
55300/51738	9.60498e-13	2.02919e-14	1.9453
8994/5730	9.69256e-13	3.79262e-14	1.94529
160365/327657	2.21101e-12	2.30977e-11	1.94525
90355/84952	9.22634e-13	3.3983e-15	1.94508
84916/338773	8.66471e-13	2.74235e-15	1.94493
25929/22846	9.24731e-13	1.91761e-13	1.94388
25929/283651	1.23932e-12	2.08061e-12	1.94305
10576/22898	1.61044e-12	1.72518e-14	1.94296
23350/9313	1.25552e-12	2.90551e-12	1.94291
10301/1134	1.48512e-12	8.1724e-16	1.94272
55300/121551	1.69658e-12	1.22778e-12	1.94253
152137/8878	1.7404e-12	8.03077e-12	1.94232
152137/54453	7.79003e-13	2.81802e-13	1.94221
84319/23180	1.1587e-12	7.5607e-15	1.94213
84914/80114	1.81912e-12	3.39632e-11	1.94194
90355/23213	1.14504e-12	4.07571e-14	1.94122
27346/58504	1.45131e-12	1.5015e-14	1.94105
84914/1134	1.70189e-12	3.16968e-12	1.94068
7371/283651	1.4391e-12	5.82293e-15	1.94065
90355/327657	1.1882e-12	2.41198e-13	1.94034
84914/3707	1.53557e-12	1.64873e-12	1.93994
27346/1593	1.35993e-12	5.98322e-15	1.93954
90355/4240	9.8083e-13	1.16465e-13	1.93932
2167/5919	1.88381e-12	7.65847e-15	1.93926
4076/1134	1.72618e-12	8.44089e-14	1.93919
85364/4005	9.82563e-13	3.38224e-14	1.93908
84916/5730	1.21787e-12	5.81731e-14	1.93892
5471/22846	1.11868e-12	1.47387e-14	1.93846
90355/3932	1.41712e-12	1.28195e-13	1.93804
253558/327657	1.20274e-12	7.76526e-13	1.93801
1024/2879	4.64125e-12	1.43728e-12	1.93781
55300/114907	1.25213e-12	3.51065e-13	1.93752
10301/4005	1.49724e-12	2.6038e-13	1.93744
3843/3707	1.07624e-12	3.7761e-13	1.9373
118472/5730	7.95118e-13	2.44008e-14	1.93713
54433/1050	1.58086e-12	3.78836e-12	1.93704
4609/10631	1.65145e-12	1.35652e-12	1.93695
57650/58504	1.83488e-12	7.19246e-15	1.93678
10849/327657	1.10255e-12	1.12006e-13	1.93638
10301/338382	1.3639e-12	3.80926e-13	1.93631
6712/22846	2.60838e-12	1.63267e-14	1.93629
4329/1050	1.38021e-12	2.52517e-14	1.936
7570/54453	2.30836e-12	7.80498e-13	1.9357
9817/3689	1.32387e-12	6.80134e-15	1.93503
2167/84952	2.00901e-12	2.78274e-14	1.93499
9493/10783	9.67435e-13	2.02548e-14	1.93494
10128/4005	1.47183e-12	1.04568e-14	1.93478
84914/22898	1.49441e-12	2.93689e-11	1.93424
5021/22846	1.68109e-12	2.07783e-15	1.93385
90355/1809	1.47655e-12	1.27496e-14	1.93377
92241/4005	1.94101e-12	3.07963e-12	1.93329
473/51738	1.42904e-12	1.43012e-17	1.93226
55300/26230	1.11567e-12	2.11966e-12	1.93191
90355/85479	1.7589e-12	1.71794e-14	1.93164
4076/10783	1.55834e-12	2.33737e-13	1.93142
90355/121551	1.77431e-12	1.35333e-12	1.93127
4609/85479	1.7897e-12	1.32838e-12	1.9312
5021/4005	1.45386e-12	4.00503e-15	1.93102
10301/5730	1.92454e-12	2.99268e-14	1.93072
5471/3707	1.08257e-12	3.41278e-15	1.93059
51651/4060	3.39492e-12	1.24131e-12	1.93047
253558/8572	2.19471e-12	5.25738e-12	1.93011
1024/1134	2.29435e-12	1.72898e-14	1.93007
80321/22846	1.37384e-12	1.84369e-15	1.92981
7570/1134	2.30177e-12	2.63341e-14	1.92927
84798/3792	2.41955e-12	1.52901e-12	1.92884
10301/10783	1.64057e-12	6.09239e-14	1.92844
253558/113451	2.64034e-12	2.92874e-13	1.92834
152137/5919	1.91072e-12	1.16557e-13	1.928
84319/56937	2.6333e-12	6.11196e-15	1.92768
4076/113451	1.92137e-12	6.82901e-14	1.92747
84319/1050	1.7602e-12	7.97493e-14	1.92746
90355/4063	1.95252e-12	1.37968e-14	1.92727
79085/5919	2.49882e-12	3.78776e-14	1.9272
90355/25890	1.5914e-12	3.7522e-16	1.92719
84319/3554	3.59158e-12	6.07219e-12	1.92682
79918/22846	2.30175e-12	5.43516e-14	1.92676
10606/327657	1.45143e-12	4.62919e-13	1.92617
4076/90268	4.21104e-12	9.34389e-13	1.92606
55300/113451	2.10937e-12	5.99429e-13	1.92591
10301/26230	2.40598e-12	1.12498e-12	1.92591
10301/104	2.77439e-12	2.68985e-12	1.92587
54433/8878	2.10357e-12	5.08379e-12	1.92582
51287/3707	1.62592e-12	1.09035e-12	1.92581
54433/25890	2.07206e-12	1.47831e-13	1.92526
27346/90268	2.42834e-12	6.51406e-13	1.92516
54433/9294	2.59041e-12	1.12002e-10	1.92507
9493/3707	1.68054e-12	7.78977e-13	1.92473
55257/22846	3.30806e-12	2.051e-12	1.92448
2167/1050	1.87713e-12	5.8269e-14	1.92424
8994/3689	2.04725e-12	1.42069e-13	1.92393
84319/6504	1.61903e-12	2.26147e-12	1.92369
84798/3913	3.41202e-12	5.67754e-11	1.92336
84914/51738	2.57449e-12	1.2031e-13	1.92334
6181/1050	2.41431e-12	3.39941e-13	1.92283
84916/4005	1.94599e-12	3.26948e-13	1.92278
7371/22898	2.36991e-12	3.74474e-15	1.92263
5021/51738	3.12138e-12	1.40241e-16	1.92216
23350/22846	2.05685e-12	6.21989e-15	1.92216
5471/2908	2.00115e-12	5.78606e-15	1.92194
55300/286676	2.69246e-12	2.9092e-12	1.92188
51116/56937	4.30582e-12	2.74641e-14	1.92183
4609/3707	2.77393e-12	6.84516e-12	1.92106
5471/5328	2.36332e-12	1.07205e-14	1.92062
84319/3914	3.4832e-12	5.61382e-14	1.92022
7298/822	2.7933e-12	4.40409e-13	1.92018
6652/3689	2.28896e-12	1.83658e-14	1.92007
79029/5784	2.70537e-12	3.96521e-14	1.92003
2167/79754	4.85333e-12	4.22254e-13	1.9199
55300/2191	3.55153e-12	8.34075e-13	1.91969
27346/4224	1.97777e-12	7.63015e-14	1.91965
9533/85479	3.6457e-12	4.74952e-13	1.91964
160365/5742	3.93395e-12	4.43944e-11	1.91953
80183/113451	2.97442e-12	3.94054e-13	1.91935
55300/3730	2.26054e-12	2.78951e-13	1.91932
253558/10981	4.49448e-12	2.28089e-10	1.91928
27346/51738	2.56092e-12	1.32442e-15	1.91917
55300/5784	4.87479e-12	5.76345e-12	1.91917
2618/9294	3.37164e-12	1.12604e-12	1.91905
5471/2879	3.64266e-12	4.96758e-13	1.91897
54433/79754	3.3903e-12	6.93748e-12	1.91877
84798/23213	5.22432e-12	2.54187e-13	1.91876
55300/56937	2.76612e-12	3.24221e-13	1.91853
2167/8878	8.2395e-12	4.131e-12	1.91818
473/2260	3.84706e-12	9.6768e-14	1.91768
55300/84168	3.28292e-12	1.31764e-12	1.91764
253558/57167	5.07797e-12	4.60699e-11	1.91754
10301/22874	3.52107e-12	1.95922e-12	1.91676
9493/51738	3.37027e-12	2.75651e-16	1.91645
10785/22898	3.35017e-12	1.91415e-13	1.91639
6666/3707	2.58924e-12	2.17867e-14	1.91633
55300/5919	5.12165e-12	9.16898e-13	1.91618
253558/51738	4.06831e-12	3.09802e-12	1.91601
253558/338773	4.65422e-12	4.77839e-14	1.91583
84319/4118	2.54344e-12	1.92965e-13	1.91575
2167/3689	4.35221e-12	4.1875e-13	1.91574
55759/327657	2.70685e-12	1.46623e-14	1.91512
9493/5328	2.92736e-12	1.32459e-13	1.91483
92241/10783	5.33815e-12	1.37869e-12	1.91479
79882/822	4.88408e-12	3.26496e-11	1.91449
473/3707	3.85298e-12	6.99754e-14	1.91436
84798/2879	4.52834e-12	7.38077e-12	1.91419
9493/1809	3.05453e-12	1.16096e-14	1.91407
84798/57094	3.40992e-12	3.4045e-13	1.91369
5471/3689	2.95061e-12	4.41366e-14	1.91361
10622/3707	3.03835e-12	2.50651e-13	1.9135
5021/919	3.26183e-12	1.30785e-13	1.9134
7371/11135	5.38082e-12	1.21432e-13	1.91294
473/3689	4.63937e-12	5.4482e-13	1.91188
84916/8878	5.79428e-12	4.13268e-13	1.91185
55300/84868	5.05089e-12	1.25108e-12	1.9117
80183/5919	4.18806e-12	1.42861e-13	1.91161
84319/5654	5.05059e-12	1.09428e-13	1.91157
57082/1134	6.35949e-12	3.05184e-14	1.91122
57082/327657	3.65395e-12	2.05382e-13	1.91113
473/22846	5.19575e-12	4.4631e-14	1.91105
25929/9294	2.82118e-12	2.00211e-12	1.9108
84319/3687	2.7112e-12	1.89994e-15	1.91079
79882/1050	3.54388e-12	1.49102e-12	1.91068
90355/338382	3.75984e-12	2.34959e-14	1.91049
23350/51738	3.81833e-12	2.46978e-16	1.9104
160365/22846	4.60829e-12	1.96013e-12	1.91001
51116/9313	5.76217e-12	8.34754e-13	1.90984
10622/3730	3.82323e-12	3.60367e-14	1.90923
473/5730	7.62209e-12	5.07036e-14	1.90916
84319/4016	4.98484e-12	3.79119e-14	1.90869
7570/57094	4.65423e-12	4.80317e-13	1.90821
84916/87	3.31192e-12	1.03282e-13	1.90784
9467/22846	5.04353e-12	1.42321e-11	1.90746
10622/84624	5.24412e-12	1.61151e-14	1.90735
84319/8572	3.73612e-12	3.53767e-14	1.90635
1024/5742	5.6281e-12	5.93417e-12	1.90591
7570/22898	5.40683e-12	1.60602e-12	1.90591
84319/84952	4.33884e-12	2.59546e-13	1.90589
51523/5730	5.00273e-12	1.86531e-12	1.90582
84319/4005	5.07946e-12	1.26884e-12	1.90565
6059/3554	5.4546e-12	4.50807e-13	1.9054
51427/5919	9.83628e-12	4.44446e-12	1.90534
79085/1050	4.21657e-12	4.49604e-14	1.90528
51116/51738	5.22297e-12	1.65096e-16	1.90507
84914/23213	6.23783e-12	9.44118e-12	1.90506
23642/3554	6.66956e-12	1.78124e-13	1.90501
162655/816	4.84775e-12	1.81683e-13	1.90468
5471/822	5.91459e-12	6.19126e-14	1.90467
152137/3913	6.85388e-12	9.99231e-13	1.90457
54433/3382	5.97029e-12	1.20967e-10	1.90433
80183/51738	6.59684e-12	2.60127e-13	1.90431
84319/5328	5.27131e-12	1.11995e-14	1.9043
10785/112464	6.75574e-12	1.18776e-12	1.90412
84914/348	7.40905e-12	4.95085e-11	1.90393
27346/5730	3.84866e-12	7.13251e-15	1.90391
160365/51738	5.00673e-12	2.14018e-13	1.90334
5471/5919	6.51717e-12	1.63479e-12	1.90334
596/3707	5.89739e-12	3.44646e-11	1.90307
7298/1593	4.77461e-12	2.14176e-13	1.90301
83478/22846	5.13311e-12	2.04562e-11	1.9029
10195/51738	4.51498e-12	5.82546e-15	1.9029
54733/26230	3.91228e-12	1.87535e-11	1.90262
55759/1118	4.17416e-12	3.93195e-14	1.90204
9493/348	5.24612e-12	4.46274e-13	1.90154
55300/50856	8.61656e-12	1.03901e-12	1.90147
79085/3792	6.47824e-12	9.26334e-15	1.90143
84916/10783	4.55495e-12	6.90114e-13	1.90136
10576/9294	4.27448e-12	3.46353e-12	1.90131
1024/338773	5.36243e-12	7.20117e-15	1.90115
55300/5742	5.17481e-12	9.05098e-13	1.90101
55300/5144	4.72635e-12	1.32304e-11	1.90097
165918/1134	6.99559e-12	2.14842e-12	1.90078
79703/1050	8.46728e-12	5.14527e-13	1.90056
27346/23180	5.64099e-12	1.76461e-12	1.89999
27346/3689	4.06974e-12	2.90191e-13	1.89988
84914/816	1.32537e-11	4.53592e-11	1.89981
55300/6504	3.84827e-12	1.06723e-12	1.89956
90355/338773	5.04874e-12	7.5326e-15	1.89928
498/10783	4.87583e-12	8.91724e-14	1.89923
2027/9313	1.33923e-11	1.03324e-12	1.89917
4076/7293	7.10213e-12	2.32693e-13	1.89909
5427/5328	7.7398e-12	7.51194e-15	1.89907
55759/79873	6.42085e-12	4.3507e-13	1.89894
54733/2191	6.40834e-12	4.6427e-13	1.8989
7570/22846	5.78265e-12	1.74221e-13	1.89888
51427/10981	7.47755e-12	1.10821e-11	1.89885
51293/8878	6.32096e-12	1.17326e-13	1.89879
25929/338773	6.86428e-12	1.00738e-13	1.89855
55646/816	8.44266e-12	1.69173e-11	1.89838
90355/9294	6.91268e-12	1.06364e-12	1.89837
55759/3707	6.65956e-12	4.32375e-13	1.89815
10849/4005	4.61456e-12	2.11537e-13	1.89814
5471/4005	6.0462e-12	5.17058e-14	1.89761
55646/5730	5.6867e-12	1.0884e-12	1.89728
55759/283651	7.2691e-12	2.42084e-13	1.89724
90355/23180	7.95616e-12	2.04315e-13	1.89704
4076/87	4.84304e-12	4.23422e-13	1.89689
80321/26230	6.53936e-12	2.70332e-12	1.89676
5471/51738	5.92433e-12	3.37334e-16	1.89656
9063/4053	7.70641e-12	1.99911e-12	1.89652
84842/5730	7.63635e-12	6.98701e-13	1.89646
54733/1809	5.09623e-12	1.40324e-13	1.89641
473/85479	1.24868e-11	2.02903e-12	1.8964
79918/3932	6.16053e-12	6.46272e-13	1.89614
4076/9313	8.73636e-12	6.05378e-12	1.89577
84319/283651	6.93138e-12	2.45092e-14	1.89553
84319/55742	6.81182e-12	1.34769e-12	1.89539
847/10783	1.86243e-11	2.9679e-14	1.8952
2167/113451	6.25214e-12	2.62936e-14	1.8951
84319/84168	7.59596e-12	2.69735e-14	1.89476
56652/327657	8.66937e-12	1.85845e-12	1.89441
23350/5730	1.39257e-11	1.3238e-12	1.89433
4609/327657	9.1999e-12	6.90494e-12	1.89429
160365/113451	6.64584e-12	2.88001e-11	1.89405
85364/3707	5.99812e-12	1.95464e-13	1.8939
84798/3707	5.51465e-12	4.71881e-13	1.89381
4076/22846	8.2538e-12	3.24626e-14	1.89374
51320/5328	9.18804e-12	5.44793e-13	1.89321
84319/9945	8.92425e-12	8.86991e-13	1.89318
7371/4240	8.7367e-12	1.97978e-13	1.89274
10576/112464	7.075e-12	4.5762e-12	1.89266
253558/5730	1.06924e-11	3.75239e-12	1.89243
55300/79582	9.72364e-12	1.9753e-10	1.89228
51123/22898	7.79665e-12	3.78467e-12	1.89208
84842/4005	1.67237e-11	1.41412e-11	1.89184
150223/3707	5.74714e-12	5.08543e-15	1.89175
160365/1593	1.26855e-11	1.28483e-11	1.89164
84319/633	1.07118e-11	1.32247e-13	1.89137
5021/79582	1.17749e-11	1.87785e-11	1.89135
84798/113451	8.34869e-12	9.95424e-15	1.8913
84798/25945	1.22483e-11	6.04666e-11	1.89118
152137/11320	6.12148e-12	2.31653e-14	1.89116
81539/10783	9.63521e-12	8.18102e-14	1.89112
55225/1809	6.44288e-12	1.56283e-12	1.89104
84842/9294	8.71416e-12	4.55708e-10	1.89099
160365/4005	1.40892e-11	4.0525e-10	1.89093
160365/822	1.26183e-11	8.91161e-11	1.89086
90355/9404	9.29701e-12	9.90151e-14	1.89082
2288/5730	6.94794e-12	1.01898e-14	1.89073
23350/338773	8.4578e-12	6.41189e-15	1.89073
2167/114907	1.3903e-11	1.9144e-12	1.89071
51523/58504	7.96682e-12	5.74304e-12	1.89065
23350/23213	8.75737e-12	7.55185e-13	1.89051
27086/22846	8.18959e-12	3.03748e-12	1.89048
26354/85479	9.23947e-12	4.3813e-14	1.89034
473/6819	1.03697e-11	8.77402e-13	1.89023
4076/3932	8.84247e-12	1.69418e-12	1.88977
84319/116931	1.21823e-11	2.58647e-12	1.88973
2027/1134	1.00086e-11	3.46728e-13	1.88967
6165/4005	6.70861e-12	3.95233e-13	1.88961
54733/22846	8.65286e-12	1.02691e-12	1.88938
79085/6819	1.08783e-11	1.72591e-11	1.8892
9493/9945	1.11743e-11	1.62988e-14	1.88915
79053/5730	7.58564e-12	7.475e-14	1.88898
5021/6819	8.82785e-12	6.83024e-13	1.88897
10301/338773	9.29888e-12	1.64774e-14	1.88873
473/3382	8.8386e-12	7.52211e-13	1.88872
84914/58504	1.16692e-11	1.29195e-11	1.88854
54733/23213	8.53142e-12	1.45853e-11	1.88843
51116/327657	1.03209e-11	1.41103e-13	1.88823
2027/22846	1.55991e-11	2.64724e-13	1.8881
55646/114907	1.10438e-11	1.45567e-11	1.8881
4076/1050	1.03465e-11	4.70307e-13	1.88766
51123/4005	1.28178e-11	3.05825e-13	1.88754
5471/8878	6.68669e-12	3.53785e-14	1.88752
55759/22846	1.08404e-11	2.73089e-13	1.88722
253558/5328	1.10618e-11	1.06694e-11	1.88705
10301/4063	1.02157e-11	7.66981e-14	1.88703
79918/113451	1.05651e-11	3.88603e-13	1.88692
84916/26230	8.51271e-12	2.15576e-12	1.88671
51116/57094	1.1421e-11	9.51354e-13	1.88654
4076/55824	1.1344e-11	7.27075e-13	1.88636
90355/26230	1.13154e-11	1.69738e-12	1.88633
4609/10783	1.14316e-11	2.65969e-13	1.88631
54460/85479	1.21713e-11	2.70717e-12	1.88628
10301/80216	8.82296e-12	1.5572e-11	1.88599
7298/3707	9.42951e-12	4.79406e-11	1.88593
84914/113451	9.79787e-12	1.14588e-12	1.88592
7298/10783	5.96288e-12	7.6459e-14	1.88584
10452/23180	8.60901e-12	4.24918e-13	1.88582
54433/348	1.63464e-11	2.12189e-11	1.88579
84798/633	1.55798e-11	1.19881e-12	1.88568
79029/84624	1.1889e-11	2.03968e-15	1.88555
80183/5730	1.31173e-11	3.71327e-13	1.88549
55225/327657	1.50819e-11	4.52512e-11	1.88534
55759/79754	1.03514e-11	3.13184e-13	1.88523
23404/1809	1.1994e-11	6.83949e-13	1.88487
55646/3382	1.38054e-11	1.9157e-12	1.88478
150275/1050	1.84227e-11	6.27626e-13	1.88451
55300/338773	7.2796e-12	6.07095e-15	1.88448
7371/9294	2.02532e-11	4.47035e-11	1.88448
84319/1593	1.41476e-11	1.29342e-13	1.88442
4076/3689	1.23369e-11	3.56588e-12	1.8844
473/822	1.42526e-11	5.21453e-12	1.8843
56339/84624	1.11515e-11	7.79542e-13	1.88429
80183/338773	1.04298e-11	3.01245e-14	1.88428
112487/3687	1.2132e-11	9.43207e-13	1.88396
4076/4063	1.51678e-11	1.05208e-12	1.88377
8994/58504	1.33974e-11	5.8347e-13	1.88366
84798/327657	7.21562e-12	2.16224e-13	1.88354
55759/6819	1.3598e-11	2.32073e-12	1.88349
152137/84168	7.33123e-12	2.96876e-12	1.88333
7298/3689	7.38749e-12	3.36582e-13	1.88327
55225/79754	1.52026e-11	2.43175e-12	1.88286
1491/3730	9.08821e-12	7.50613e-11	1.88286
54460/283651	1.58147e-11	9.07595e-14	1.88283
5427/8878	1.21373e-11	1.89783e-13	1.88281
23350/10783	8.74684e-12	8.82584e-14	1.88263
4076/54453	2.39599e-11	1.05389e-10	1.88252
10452/5730	1.00533e-11	1.70138e-13	1.88246
51491/10783	7.92777e-12	3.66458e-13	1.88243
9493/54453	1.3296e-11	6.1706e-13	1.88237
10622/10783	1.0029e-11	5.65447e-14	1.88236
1676/1809	1.07738e-11	2.97435e-12	1.88233
6950/3689	1.22516e-11	9.73602e-12	1.88217
51116/84952	1.41116e-11	4.7579e-13	1.88207
150223/79754	1.02533e-11	2.25319e-14	1.88191
55120/10783	8.76287e-12	7.0326e-13	1.8819
84319/5099	1.37926e-11	1.83986e-11	1.88182
253558/5919	1.68395e-11	3.20962e-12	1.8814
55300/9313	1.38293e-11	1.26262e-11	1.88127
7570/3730	1.42778e-11	1.60086e-13	1.88102
84798/85479	1.36949e-11	3.4084e-13	1.88098
79053/3707	7.97741e-12	6.67926e-13	1.88098
84319/54453	1.7701e-11	6.40936e-12	1.8809
51320/4060	1.10042e-11	7.6144e-13	1.8806
483/51738	1.60523e-11	2.29797e-13	1.88034
7371/1134	1.81393e-11	3.46639e-15	1.8802
54733/1305	1.85102e-11	8.07027e-13	1.88017
84798/284266	7.76795e-12	2.06427e-14	1.88015
119559/3707	1.25023e-11	1.74338e-11	1.87997
25929/3382	1.57618e-11	2.13375e-12	1.87996
10606/54453	1.13329e-11	3.62962e-11	1.87994
3419/51738	9.20535e-12	7.00374e-15	1.87993
5021/1809	1.36443e-11	1.53676e-14	1.87988
79085/816	2.17334e-11	6.22709e-11	1.87985
84319/87	1.25777e-11	5.54614e-13	1.87975
55646/90268	1.2066e-11	1.22018e-11	1.87974
55300/87	1.33359e-11	1.31444e-12	1.87969
10622/1134	1.7229e-11	6.47447e-14	1.87965
84798/3689	1.3369e-11	2.42994e-11	1.87959
57563/8878	1.75095e-11	3.09574e-11	1.87942
84798/23580	1.88635e-11	2.884e-12	1.87933
57563/3964	1.32739e-11	4.11872e-11	1.87933
51287/22898	1.1093e-11	3.53164e-12	1.8791
84798/5742	1.39077e-11	1.77471e-11	1.879
81831/85479	2.02451e-11	1.87623e-11	1.879
10797/3687	1.48338e-11	3.50634e-12	1.87869
5471/1593	1.51333e-11	4.2231e-13	1.87867
81929/327657	1.55519e-11	1.81716e-12	1.87858
84319/5919	1.42034e-11	3.03243e-12	1.87851
84914/1593	2.43458e-11	6.14657e-11	1.87847
79085/55506	1.42359e-11	7.07447e-13	1.87845
84842/26230	1.84697e-11	1.5788e-10	1.8784
5021/338773	1.21731e-11	4.15567e-15	1.87833
90355/2359	1.62776e-11	5.38905e-14	1.87831
160365/56937	2.12069e-11	3.17196e-11	1.87826
90355/5480	2.13088e-11	6.50912e-13	1.87821
55300/3932	1.24335e-11	4.26002e-12	1.87816
79085/1809	1.98013e-11	2.2705e-14	1.87794
79085/9022	1.03145e-11	8.13418e-13	1.87792
160365/3689	1.74792e-11	2.01861e-11	1.87787
5471/1305	2.30935e-11	4.96129e-13	1.8778
84798/79582	1.34817e-11	1.7378e-10	1.87759
3161/4005	1.60061e-11	9.15528e-14	1.8773
81539/1050	1.65682e-11	1.24704e-11	1.87725
5471/283651	1.47803e-11	5.68907e-14	1.87721
9493/5654	1.5374e-11	5.91065e-12	1.87716
90355/4060	2.0823e-11	5.03821e-12	1.8771
84798/131578	1.7684e-11	5.44665e-13	1.87705
65095/3382	1.7984e-11	1.90234e-13	1.87703
90355/9313	1.84303e-11	2.04226e-11	1.87697
55759/5328	1.22492e-11	9.41526e-13	1.87695
79918/58504	1.17845e-11	7.34059e-14	1.87694
90355/87	1.15467e-11	6.73285e-15	1.87693
81614/22846	1.5384e-11	4.1454e-13	1.87679
55759/23213	1.59908e-11	3.11812e-11	1.87636
54460/3932	1.49388e-11	2.09745e-11	1.87634
57291/327657	9.44096e-12	4.2187e-13	1.8763
54433/104	1.39301e-11	7.31233e-11	1.87603
84798/1050	1.43986e-11	8.29468e-12	1.87602
10301/5784	2.17718e-11	6.76002e-12	1.87585
10301/54453	3.12824e-11	1.53574e-11	1.87581
27346/4005	1.29552e-11	6.59223e-13	1.8756
5021/22898	1.5066e-11	9.29298e-14	1.87554
79029/822	1.55161e-11	3.40322e-12	1.87543
54433/327657	1.67096e-11	1.47295e-09	1.87542
4609/3932	1.23035e-11	5.65856e-12	1.87537
253558/348	1.93797e-11	1.52085e-11	1.87535
9493/113451	1.66203e-11	6.43999e-14	1.87534
55759/26230	1.35949e-11	1.86744e-12	1.87522
90355/84168	1.52913e-11	1.9917e-12	1.87515
79085/84168	2.31662e-11	2.99929e-14	1.87501
51116/1809	1.71872e-11	5.11527e-14	1.8749
55300/9404	1.56025e-11	1.44952e-12	1.8748
84842/5328	1.54432e-11	1.21185e-12	1.8747
80183/4118	8.75705e-12	2.85497e-12	1.8747
10131/8878	1.86559e-11	2.02755e-11	1.87467
9533/84168	1.40615e-11	9.07294e-12	1.87467
84798/2260	1.93441e-11	3.65125e-13	1.87453
55300/23174	1.66186e-11	2.45687e-10	1.87444
7298/6819	1.68263e-11	2.59863e-11	1.8744
51651/4005	1.03927e-11	1.56731e-11	1.87432
51116/822	1.64927e-11	4.86503e-11	1.87426
51116/338773	1.73204e-11	3.82375e-15	1.87403
6652/3707	1.82433e-11	1.11513e-12	1.87397
4609/113451	1.52995e-11	6.82007e-13	1.87381
7371/87	1.75701e-11	7.49495e-14	1.87377
84319/148741	2.28178e-11	1.66633e-13	1.87374
5471/57167	1.83438e-11	3.93522e-12	1.87348
54733/5919	2.43792e-11	3.57764e-13	1.8733
55300/1050	1.7179e-11	4.58708e-12	1.87278
54433/22846	2.0473e-11	1.35125e-11	1.87272
10576/816	1.70732e-11	4.22032e-11	1.8727
84319/11320	2.01476e-11	8.94246e-13	1.87227
79085/4118	9.90111e-12	4.27206e-12	1.87226
23642/85479	1.76141e-11	2.41088e-15	1.87222
284695/84168	1.5106e-11	3.07765e-13	1.87218
90355/55506	1.7308e-11	1.98291e-12	1.87171
5471/6504	1.16255e-11	1.64691e-12	1.87137
25929/51738	2.31454e-11	1.89331e-12	1.87116
84319/4224	1.62908e-11	1.02457e-13	1.87113
11260/79754	1.91428e-11	1.14274e-11	1.87108
84319/79873	2.40283e-11	1.23081e-12	1.87107
55300/83871	1.9863e-11	5.34982e-12	1.87091
23350/4063	2.07279e-11	1.09531e-13	1.87059
55735/4118	2.31436e-11	1.39837e-13	1.87056
56994/1134	2.2932e-11	7.01265e-13	1.87041
90355/8714	1.18542e-11	8.20031e-14	1.87039
57291/4053	1.8983e-11	1.27266e-12	1.87018
55646/327657	1.80275e-11	2.21168e-11	1.8701
55646/1809	2.07834e-11	1.1258e-12	1.87001
5471/1134	1.67646e-11	1.7185e-16	1.86992
25885/22846	2.69673e-11	1.10463e-12	1.8699
51645/22898	1.79708e-11	1.63573e-11	1.86963
84319/4053	2.19015e-11	3.02013e-12	1.86936
4329/1134	2.17443e-11	9.6115e-14	1.86933
11007/51738	2.02907e-11	4.59392e-15	1.86931
2288/85479	2.91175e-11	3.2648e-12	1.86928
55646/338382	2.5536e-11	1.47618e-12	1.86923
84798/54453	2.32006e-11	4.76188e-11	1.86899
84319/6926	4.13971e-11	1.15391e-10	1.86896
150223/822	2.81509e-11	3.11487e-12	1.86871
160365/338773	1.63929e-11	2.74066e-12	1.8687
7570/3707	2.07523e-11	1.86912e-12	1.86866
97/10783	1.85033e-11	1.29448e-13	1.86849
23642/1134	2.59671e-11	1.28637e-14	1.86821
10849/90268	1.98531e-11	1.02864e-13	1.86821
56652/51738	2.35735e-11	1.41533e-14	1.86814
10797/10783	2.86473e-11	9.18589e-12	1.86808
9817/9294	2.4642e-11	1.12212e-10	1.86799
84319/4063	2.75745e-11	4.0377e-13	1.86797
79085/148741	1.67514e-11	2.43982e-14	1.86796
2167/84624	2.03679e-11	1.11904e-13	1.86784
119559/26230	2.3312e-11	1.95844e-11	1.86774
79876/10783	1.73749e-11	5.06769e-12	1.86742
27346/11117	3.25278e-11	1.8111e-12	1.86732
150275/4005	3.19918e-11	7.19808e-13	1.86729
27346/3932	1.75031e-11	1.20563e-12	1.86723
7371/4005	2.33339e-11	1.64366e-12	1.86717
54733/79754	1.48585e-11	4.61631e-12	1.86717
25929/4486	2.22966e-11	3.52014e-12	1.86712
10195/22846	1.76059e-11	7.015e-13	1.86691
81831/3707	2.39438e-11	3.50699e-12	1.86674
27346/113451	1.91304e-11	6.88424e-13	1.86615
55646/57094	2.87864e-11	2.89144e-12	1.86592
90355/348	1.7707e-11	1.44543e-14	1.86584
57563/5730	1.54303e-11	2.60224e-12	1.86534
51287/327657	2.18265e-11	4.69844e-12	1.86529
84914/10783	1.65353e-11	3.76778e-13	1.86517
54733/6819	2.43662e-11	1.01894e-12	1.86473
79085/259217	2.91762e-11	6.06381e-14	1.86467
25929/11135	2.63599e-11	3.33849e-10	1.86463
56994/1050	2.71276e-11	8.00095e-14	1.86461
54733/84952	2.19911e-11	1.2359e-12	1.86449
55759/10783	1.91812e-11	5.75751e-14	1.86403
84916/25945	3.19514e-11	1.36697e-10	1.86387
5427/54453	2.80048e-11	1.51071e-12	1.86375
90355/5176	2.71387e-11	2.46885e-15	1.86367
51287/85479	2.40296e-11	1.23127e-13	1.86359
26123/22846	2.14804e-11	2.17452e-11	1.86358
56652/22846	2.10335e-11	6.66791e-13	1.86357
26985/1134	2.429e-11	1.37906e-13	1.86352
253558/22898	3.25434e-11	7.10309e-11	1.86315
84798/5730	3.43099e-11	1.76975e-11	1.86308
55300/5334	2.40091e-11	7.71493e-13	1.86305
57291/10783	1.61952e-11	1.30153e-14	1.86299
2098/10783	2.38574e-11	2.57008e-13	1.86299
4076/1809	2.45971e-11	2.95499e-13	1.86289
90355/1305	2.28665e-11	1.11391e-12	1.86284
97/4005	1.60986e-11	1.39374e-11	1.86283
23350/1050	2.80934e-11	6.9729e-12	1.86273
80183/633	3.01115e-11	1.37284e-11	1.86234
4076/5730	2.89694e-11	1.82995e-13	1.86231
119559/10783	2.22973e-11	7.76773e-14	1.86229
80308/1134	2.69804e-11	2.20853e-13	1.86227
54433/57167	2.57168e-11	2.20109e-09	1.86227
51491/85479	2.5043e-11	5.70352e-13	1.86221
4076/5654	3.96994e-11	5.72059e-11	1.8621
56652/348	2.49168e-11	2.30414e-12	1.8621
55300/327657	1.74052e-11	4.23277e-13	1.86204
10797/1134	3.41787e-11	2.55168e-12	1.86201
160365/85479	2.86183e-11	1.01407e-09	1.8618
51116/6504	1.98814e-11	2.8713e-12	1.86177
80183/3689	1.98646e-11	2.15295e-13	1.86172
26123/1134	3.36361e-11	4.59656e-12	1.86161
7298/338382	4.67269e-11	1.82089e-12	1.86159
473/8038	3.42225e-11	1.07393e-13	1.86158
84798/54102	3.44539e-11	1.24993e-11	1.86144
51645/4005	3.40915e-11	2.04872e-13	1.86139
2167/3707	3.8237e-11	2.82078e-11	1.86135
27346/1050	2.36185e-11	3.02774e-13	1.86116
51645/5328	2.09921e-11	1.5412e-13	1.86114
79918/10783	3.06794e-11	7.98213e-14	1.86105
253558/22874	3.6414e-11	1.81464e-10	1.86091
51651/5328	2.43778e-11	3.60688e-12	1.86088
51645/9945	2.79784e-11	7.67019e-13	1.86064
51116/718	2.86856e-11	4.30232e-12	1.86061
5427/338773	2.3651e-11	5.49618e-14	1.8606
10131/54453	3.3047e-11	2.30245e-11	1.86015
152137/1050	3.09183e-11	1.07383e-12	1.86002
2098/84624	1.91129e-11	3.65827e-13	1.85999
10622/54453	3.1394e-11	1.07072e-11	1.85986
84798/5919	3.54207e-11	1.808e-11	1.85979
51123/10783	2.71063e-11	3.89782e-13	1.85976
473/87	2.59222e-11	7.25156e-13	1.85969
9817/4240	3.13551e-11	2.34381e-12	1.85966
1635/1134	2.77161e-11	2.99039e-13	1.85962
84914/8572	2.93808e-11	1.27506e-10	1.85922
84319/5730	5.27075e-11	1.47116e-13	1.85915
25929/1134	3.33555e-11	3.71878e-14	1.85914
92241/3687	3.12521e-11	2.28988e-11	1.85907
84319/90268	2.5939e-11	2.23719e-13	1.85867
51116/84168	3.65431e-11	4.52437e-12	1.85865
80183/822	3.16037e-11	4.23957e-12	1.85843
57563/11320	2.61048e-11	2.68196e-12	1.85842
79085/4240	3.42305e-11	2.40101e-14	1.85829
84798/9705	3.59261e-11	1.4292e-11	1.85829
4076/3707	2.55712e-11	1.80596e-12	1.85819
7371/80216	2.4346e-11	4.63344e-12	1.85802
5471/10981	4.70278e-11	1.1166e-12	1.858
682/22846	5.34779e-11	1.03066e-12	1.85794
55300/11117	3.68798e-11	8.14014e-11	1.85768
57673/22898	3.48942e-11	3.85271e-12	1.85766
84798/3382	3.63705e-11	1.8778e-10	1.85762
79882/718	2.87082e-11	1.49604e-12	1.85755
5021/3913	3.47617e-11	5.98476e-12	1.85747
1962/1050	2.18834e-11	2.99005e-12	1.85738
80183/22846	2.45857e-11	1.274e-12	1.85733
9493/5730	2.84711e-11	1.19168e-13	1.85697
55759/22898	2.3016e-11	2.67254e-12	1.85693
84798/50856	3.24896e-11	9.60608e-13	1.85693
10301/22898	2.68286e-11	8.78842e-13	1.85692
84916/1809	3.43372e-11	5.31632e-13	1.8565
23350/84952	3.05717e-11	3.16861e-13	1.85647
160365/8878	5.76316e-11	2.14239e-10	1.85623
90355/57484	2.72971e-11	1.66183e-12	1.8562
2167/3913	5.21903e-11	4.23487e-11	1.85604
253558/3687	4.28328e-11	4.60786e-11	1.85569
84798/112464	4.16041e-11	2.94156e-11	1.85553
10622/338773	2.75513e-11	4.96411e-16	1.85545
10301/11320	4.29612e-11	6.10735e-13	1.85542
55300/4224	2.44374e-11	4.28893e-11	1.85538
473/327657	3.39515e-11	1.1389e-13	1.85528
79085/338382	5.9287e-11	1.79603e-11	1.85516
54433/85479	5.50974e-11	7.88469e-10	1.85499
27346/10783	2.63331e-11	5.73126e-13	1.85487
51523/85479	2.60204e-11	3.19116e-12	1.85486
55300/50863	2.9764e-11	1.80927e-11	1.85467
2167/1809	4.23286e-11	5.49036e-14	1.85457
92241/1134	3.77413e-11	3.16204e-11	1.85451
51427/22898	2.53905e-11	5.77644e-12	1.85448
55735/4224	2.72366e-11	4.69329e-15	1.85439
10131/85479	4.30412e-11	5.98844e-12	1.85434
54433/80820	2.85429e-11	3.76949e-11	1.8543
84319/6819	4.03917e-11	4.07467e-12	1.85427
27346/3730	3.96731e-11	3.33282e-12	1.85424
2167/8038	2.9326e-11	1.94444e-13	1.85419
9533/22846	3.02118e-11	1.29393e-12	1.85418
55646/26230	2.96619e-11	7.14584e-11	1.854
55646/1050	2.89772e-11	1.26324e-13	1.85393
5471/26230	2.32143e-11	7.51688e-13	1.85392
79882/1809	3.44133e-11	1.63871e-12	1.85385
54433/23180	4.11364e-11	4.2776e-10	1.85383
6666/22846	2.96679e-11	8.82577e-15	1.85357
84864/85479	3.72667e-11	3.51264e-13	1.85352
54433/7293	4.67428e-11	2.93154e-10	1.85349
90355/3707	3.95656e-11	1.80914e-10	1.85343
6666/327657	3.17253e-11	2.81301e-12	1.85341
55300/84952	3.64958e-11	2.41218e-12	1.85336
7570/4118	4.90284e-11	4.09054e-12	1.85333
9817/57094	5.02843e-11	9.20573e-13	1.85308
10849/113451	2.85588e-11	1.41722e-12	1.85299
55646/1134	4.24502e-11	7.33179e-13	1.85292
10301/57167	4.22342e-11	5.97673e-11	1.8529
7298/1134	4.30044e-11	2.49417e-13	1.85288
57082/113451	3.96564e-11	3.27278e-12	1.85285
160365/5919	3.29796e-11	4.29673e-11	1.85268
54733/3707	2.63484e-11	3.34356e-12	1.85245
4609/56937	4.13704e-11	2.38235e-12	1.85227
90355/718	4.69865e-11	6.14723e-13	1.85219
84319/84419	5.20595e-11	1.57396e-12	1.85207
90355/6504	3.11663e-11	2.01756e-14	1.852
152137/4005	3.34427e-11	3.31892e-10	1.85192
54433/338773	3.10406e-11	1.33564e-12	1.85191
9493/1134	3.70843e-11	1.07623e-13	1.8518
84798/79822	5.57108e-11	3.42742e-12	1.85167
90355/11135	3.22989e-11	1.13689e-13	1.85164
55300/5654	4.03379e-11	3.45357e-11	1.8516
55300/389792	6.09867e-11	1.1374e-09	1.85145
51427/327657	4.9846e-11	3.18906e-12	1.8514
54460/58504	3.83847e-11	2.32046e-14	1.85111
84798/10734	4.17756e-11	2.53601e-11	1.85105
7371/5919	3.2683e-11	6.38224e-13	1.85104
25929/3687	3.30027e-11	4.1202e-11	1.85094
84842/822	4.43241e-11	1.27063e-12	1.85093
25929/822	5.79183e-11	1.13618e-09	1.85087
10849/23174	3.34902e-11	2.65023e-10	1.85075
84319/58504	6.53866e-11	2.49787e-12	1.85068
1962/22846	4.33383e-11	3.03711e-12	1.85065
10849/51738	4.08231e-11	6.77057e-16	1.85065
5471/55506	4.62183e-11	2.73079e-14	1.85063
4609/3689	3.7051e-11	1.83141e-12	1.85058
7298/327657	4.06177e-11	1.98217e-11	1.85032
7570/23180	3.42426e-11	1.23525e-13	1.84986
51116/1134	4.11833e-11	1.84163e-14	1.84985
55759/113451	4.13341e-11	7.23144e-14	1.84977
483/3689	3.94291e-11	1.01994e-12	1.84967
27346/1134	4.49075e-11	2.07009e-12	1.8496
51645/327657	4.10465e-11	1.35233e-12	1.84953
9467/8878	9.14727e-11	2.13081e-09	1.84952
23404/3707	3.70649e-11	6.97715e-12	1.84946
152137/4060	3.46378e-11	1.58725e-11	1.8493
4357/22846	3.14984e-11	2.52293e-12	1.84929
79029/8038	4.63164e-11	6.09347e-14	1.84929
55759/3604	4.00383e-11	6.37376e-14	1.84925
51116/113451	6.13095e-11	3.09139e-13	1.84916
54733/80820	3.46904e-11	1.54912e-11	1.84883
51116/112464	4.52948e-11	5.3595e-13	1.84859
7570/8878	5.53296e-11	2.86986e-11	1.84846
11260/4005	5.54274e-11	6.78143e-11	1.84845
51320/4005	2.5158e-11	1.52801e-11	1.84829
253558/3554	6.6859e-11	2.19526e-09	1.84828
79029/22898	4.33707e-11	2.55427e-12	1.84822
84798/90268	3.23622e-11	1.83016e-11	1.84813
54433/131578	5.41146e-11	3.38606e-12	1.84785
84842/327657	4.09129e-11	7.06288e-11	1.84782
55646/283651	3.90325e-11	1.11685e-12	1.84781
7298/5730	5.08483e-11	1.14448e-12	1.84767
57291/23180	3.37504e-11	3.94968e-13	1.84759
54733/9313	5.28992e-11	2.99616e-11	1.84753
54955/51738	3.22155e-11	7.28265e-14	1.84717
1024/81615	5.70162e-11	3.39951e-14	1.84707
152137/9235	3.32903e-11	1.07539e-10	1.84699
55759/3758	4.82019e-11	1.122e-10	1.84697
27346/84624	6.79785e-11	6.93608e-12	1.84688
84842/1134	4.28943e-11	2.83973e-12	1.8467
51116/6819	4.12833e-11	1.8668e-11	1.84661
7570/55824	4.18913e-11	6.15472e-12	1.84657
10849/6504	3.04749e-11	8.37654e-12	1.84648
9782/5328	5.21958e-11	8.33499e-13	1.84641
79085/8038	1.2234e-10	1.5948e-12	1.84582
55646/22846	6.71954e-11	3.79368e-12	1.84581
55646/6504	4.03923e-11	1.18193e-10	1.84581
84798/104	6.06245e-11	6.11713e-11	1.84573
54433/79873	6.89516e-11	2.40109e-10	1.84573
51427/5730	8.8237e-11	1.19857e-12	1.84571
10301/79754	5.24208e-11	6.35229e-13	1.84567
25929/3913	7.1497e-11	2.5462e-10	1.84547
55300/6764	5.6237e-11	3.57934e-11	1.84535
55225/23580	5.39204e-11	1.12083e-10	1.84501
890/10783	4.08584e-11	1.02118e-12	1.84496
7371/148741	4.36195e-11	5.08777e-14	1.84496
4609/1809	4.43184e-11	4.78177e-13	1.84482
473/3913	5.78564e-11	1.63088e-12	1.84474
10301/50863	5.25063e-11	2.57379e-11	1.8447
84319/338382	7.20222e-11	3.24282e-11	1.84468
57291/58504	4.97421e-11	9.15311e-13	1.84437
10452/1134	9.11157e-11	1.49394e-11	1.84435
84914/1050	1.02737e-10	6.85093e-10	1.84432
84319/54102	5.87201e-11	3.38727e-12	1.84422
2098/5328	4.30222e-11	1.52358e-13	1.84422
83478/8878	8.75332e-11	7.08634e-10	1.84417
84798/116379	6.89485e-11	2.16374e-13	1.84413
473/145864	7.54906e-11	6.95468e-13	1.84407
26354/26230	4.05492e-11	2.67054e-12	1.844
55759/1305	7.86121e-11	2.36109e-11	1.84389
79029/3707	4.69045e-11	3.79195e-12	1.84378
55300/4063	4.48551e-11	3.49326e-12	1.84361
84842/84624	6.95373e-11	2.36814e-13	1.84359
84916/3689	4.64384e-11	3.62993e-13	1.84348
55735/51738	4.44275e-11	1.44853e-14	1.84348
7371/2879	5.70936e-11	1.27802e-11	1.84348
84842/8714	4.61145e-11	1.15172e-12	1.84335
9767/327657	9.45196e-11	6.19327e-12	1.84332
79918/338773	8.40047e-11	1.20211e-12	1.84319
27346/338773	5.21548e-11	6.66934e-13	1.84303
253558/85479	5.29257e-11	9.85331e-12	1.84291
4609/87	4.68088e-11	2.73827e-13	1.8429
5021/327657	5.85965e-11	7.05517e-13	1.84282
4076/327657	4.82813e-11	5.72343e-12	1.84275
57563/26230	5.54445e-11	6.73116e-11	1.84271
84273/327657	6.68909e-11	1.4164e-11	1.84269
55179/84168	5.77823e-11	4.26412e-11	1.84264
4609/4053	4.11654e-11	4.3804e-12	1.84255
54460/5730	5.46958e-11	9.9803e-12	1.8425
84319/55506	6.60572e-11	1.51758e-13	1.84241
55759/56937	7.87986e-11	1.1202e-12	1.84239
65095/51738	5.47198e-11	4.14232e-15	1.84223
4076/286676	6.68398e-11	3.32136e-10	1.84211
10301/79582	7.44189e-11	2.12101e-10	1.84211
165918/22846	9.03628e-11	2.2664e-11	1.84209
51523/4005	4.45976e-11	5.05355e-11	1.84201
3607/3687	4.06032e-11	2.39464e-15	1.84196
79876/8878	6.17891e-11	3.62102e-10	1.84196
51427/79754	5.37279e-11	1.30997e-12	1.84194
90355/80216	4.21339e-11	4.1961e-12	1.84186
10301/9945	7.64257e-11	2.77459e-12	1.84174
90355/114907	5.20385e-11	7.60974e-13	1.8414
27346/85479	5.0366e-11	5.52295e-12	1.84126
4609/11320	4.8191e-11	3.00113e-13	1.84124
84798/57167	5.79913e-11	1.1547e-10	1.84124
2648/51738	5.43385e-11	5.17825e-13	1.84124
84916/5784	9.52914e-11	1.38202e-10	1.84122
84914/11135	7.80134e-11	2.06945e-10	1.84121
10622/22898	4.42409e-11	3.36672e-13	1.84118
51293/1809	5.15687e-11	1.33937e-12	1.84111
51293/104	4.75699e-11	2.06882e-11	1.84107
160365/6819	7.0925e-11	2.20394e-08	1.84101
9533/10783	4.33174e-11	6.1219e-13	1.841
10301/3689	4.84386e-11	7.0045e-13	1.84087
10301/51738	5.95295e-11	7.2173e-13	1.84074
55179/5730	6.81928e-11	1.30315e-12	1.8406
10797/57094	8.24916e-11	2.9179e-11	1.84035
2167/3730	5.58703e-11	2.41387e-11	1.84021
25885/3689	6.91418e-11	9.46031e-13	1.8402
25929/55506	8.34658e-11	4.05743e-12	1.84007
90355/633	7.09878e-11	9.06243e-13	1.84
10622/3689	4.32411e-11	9.15091e-14	1.83985
51116/3707	7.10795e-11	7.0263e-12	1.83985
4329/5730	1.14196e-10	2.70597e-12	1.83971
23642/283651	7.71395e-11	1.07578e-13	1.83969
84798/5654	7.65768e-11	6.10218e-11	1.83953
81539/3707	5.67092e-11	2.09563e-10	1.83937
10131/1809	7.88257e-11	2.7966e-12	1.83934
84798/84168	6.77132e-11	4.69085e-12	1.8393
84798/56937	7.0778e-11	6.46522e-11	1.83905
152137/11123	6.41252e-11	1.00917e-11	1.83899
9493/22846	6.39057e-11	9.31441e-12	1.83895
152137/3964	6.14398e-11	2.91378e-10	1.83881
80308/22846	8.63947e-11	3.09691e-12	1.83875
152137/83871	6.96845e-11	2.72991e-10	1.8386
152137/3932	5.15506e-11	1.37001e-10	1.83855
253558/60494	7.89236e-11	3.04051e-10	1.83854
54460/822	6.55534e-11	2.24189e-11	1.83852
10849/348	8.2288e-11	7.14416e-13	1.83844
84319/4907	7.73748e-11	6.299e-11	1.83839
152137/3730	5.44257e-11	3.17588e-12	1.83824
84916/79754	5.47561e-11	1.68886e-12	1.83823
7570/84952	5.47938e-11	6.53399e-12	1.83805
7371/2260	5.33185e-11	2.16825e-13	1.83799
27346/5654	9.04891e-11	9.77714e-11	1.83794
4076/85479	7.75333e-11	1.18621e-11	1.83759
51523/3932	6.69386e-11	7.21612e-11	1.83755
84319/5742	7.06544e-11	1.817e-11	1.83741
7570/83871	8.02911e-11	2.58242e-12	1.83729
55759/85479	9.00201e-11	3.34843e-12	1.83723
8334/22846	6.31544e-11	3.47247e-13	1.83719
90233/22846	7.7304e-11	1.35817e-13	1.83705
9493/80820	5.49652e-11	6.8457e-11	1.83701
57082/84952	1.16038e-10	4.86494e-11	1.837
92241/327657	9.72361e-11	4.53231e-12	1.83685
10622/22846	6.68175e-11	3.71039e-13	1.83665
27346/84952	8.88212e-11	1.28838e-13	1.83664
3843/2879	1.0576e-10	1.57065e-12	1.83659
90355/50856	6.67222e-11	9.87664e-13	1.83648
56339/5742	6.2946e-11	5.60959e-10	1.83629
8334/1050	5.12252e-11	2.68548e-12	1.83615
27346/816	1.17431e-10	8.8745e-11	1.83612
51123/1305	9.23886e-11	7.52381e-11	1.83608
27346/1305	1.04981e-10	2.49419e-11	1.83608
84914/84624	6.25394e-11	3.83969e-12	1.83606
27346/87	6.53576e-11	2.13812e-13	1.83597
51116/3382	6.5733e-11	1.12788e-11	1.83591
84914/57094	8.99781e-11	1.35191e-11	1.83586
90355/22874	7.41882e-11	2.55358e-12	1.83584
65095/85479	1.30494e-10	3.99291e-11	1.8358
23404/51738	6.789e-11	5.08512e-13	1.83562
2167/3382	1.0046e-10	3.82274e-10	1.83561
84842/6504	7.90704e-11	6.22184e-11	1.83557
84319/3758	8.35165e-11	3.96457e-11	1.83556
65095/9294	6.7847e-11	2.27611e-12	1.83548
54460/9313	8.3858e-11	1.59681e-11	1.83534
10301/114907	7.92999e-11	1.95545e-12	1.83521
10195/8878	9.25685e-11	1.44282e-11	1.83521
84798/79754	6.4787e-11	2.24256e-12	1.83515
54993/5328	1.01843e-10	6.11578e-12	1.8351
51651/5144	5.22119e-11	8.01248e-11	1.83474
57082/5730	8.86613e-11	6.78432e-13	1.83461
79085/8878	1.36444e-10	1.33094e-10	1.83454
84798/5784	1.23306e-10	1.30863e-10	1.83451
160365/3707	1.03928e-10	7.77229e-09	1.83442
253558/4005	7.36856e-11	4.02254e-12	1.83438
682/1134	1.17992e-10	3.73657e-13	1.8343
81831/58504	8.16142e-11	4.29933e-13	1.83428
55225/9313	1.07035e-10	7.83343e-09	1.8341
5021/3707	6.57288e-11	1.96604e-11	1.83406
284695/22846	8.12e-11	7.39374e-12	1.83406
84842/1050	7.35901e-11	1.51784e-12	1.83365
51651/1050	8.0699e-11	2.41722e-11	1.83362
10606/84624	8.05989e-11	4.03409e-12	1.8336
847/84952	8.69252e-11	2.29048e-12	1.83356
51491/5654	9.39351e-11	2.33552e-10	1.83343
284695/10783	9.60175e-11	3.93514e-14	1.83341
7570/3382	9.59115e-11	2.08541e-11	1.83324
9678/327657	8.2711e-11	2.5499e-11	1.83316
9467/85479	1.23639e-10	1.26531e-11	1.83314
55759/1050	7.23049e-11	2.89845e-12	1.83314
23350/1809	7.74984e-11	1.8328e-12	1.83308
3607/3689	1.16993e-10	1.68066e-11	1.83307
83478/113451	6.67342e-11	1.20868e-09	1.83302
84916/1305	9.53972e-11	1.4251e-10	1.8327
23404/22846	6.66363e-11	1.62333e-11	1.83266
7371/338382	1.02177e-10	8.89161e-13	1.83257
57650/4005	4.43517e-11	7.68897e-14	1.83254
55759/2191	7.66328e-11	4.12382e-13	1.83248
84798/116931	1.04446e-10	1.62116e-11	1.83241
160365/131578	1.19949e-10	2.21605e-09	1.83233
4869/822	8.83924e-11	5.87724e-12	1.83223
55646/5654	1.48197e-10	4.85609e-11	1.83219
55646/8038	9.5863e-11	5.38257e-11	1.83211
23350/2260	7.50107e-11	9.49673e-13	1.83209
54733/22898	5.26217e-11	1.23167e-10	1.83201
890/3707	8.57624e-11	4.91649e-11	1.83188
8334/84952	8.90177e-11	5.60167e-13	1.83187
84864/84168	5.99077e-11	1.47848e-12	1.83181
84319/3604	7.4909e-11	4.77895e-14	1.83168
2167/4053	1.19397e-10	5.40272e-12	1.83166
152137/338382	7.16715e-11	2.28444e-12	1.83161
5427/822	1.10246e-10	9.42271e-12	1.83149
79876/5144	6.76635e-11	1.51538e-09	1.83139
10301/6819	1.00701e-10	2.11132e-10	1.83134
10849/8714	1.03989e-10	5.74216e-13	1.83127
4609/1134	1.19163e-10	1.79406e-12	1.83115
55300/7716	8.84192e-11	8.85799e-10	1.83106
4609/3730	9.94999e-11	6.42485e-13	1.83103
83478/56937	8.59349e-11	4.87294e-11	1.83086
5471/116931	9.03697e-11	1.67749e-12	1.83076
3607/22846	8.05726e-11	3.27969e-13	1.83076
160365/633	1.04302e-10	1.58278e-09	1.83076
9493/822	1.38782e-10	4.0499e-11	1.83072
7570/9235	7.09426e-11	5.24143e-12	1.8304
483/58504	1.28587e-10	4.42335e-13	1.8304
7298/1476	1.12618e-10	5.38093e-11	1.83033
9678/816	9.49454e-11	3.31881e-09	1.83027
9221/5730	1.05028e-10	1.40866e-11	1.83008
1962/85479	1.11152e-10	1.48194e-11	1.83006
55646/338773	1.03526e-10	1.42347e-12	1.82995
51491/3707	7.24975e-11	6.28815e-11	1.82992
165918/3707	1.68865e-10	2.56539e-10	1.82989
253558/283651	1.46122e-10	2.45816e-11	1.82982
10131/822	9.66259e-11	7.27911e-11	1.82976
9493/57094	9.94319e-11	7.9592e-12	1.82973
9493/9313	1.37747e-10	2.3732e-11	1.82973
1491/4005	9.98312e-11	1.60983e-11	1.82967
79882/1134	8.6289e-11	2.5959e-12	1.82966
2098/22898	6.30792e-11	6.5306e-12	1.82964
4329/22846	1.09271e-10	1.0264e-11	1.82964
55300/6505	6.81399e-11	6.68479e-11	1.82961
84916/2908	7.02155e-11	2.79497e-12	1.8296
7298/114907	1.00449e-10	2.20042e-10	1.82957
4609/50863	8.72477e-11	5.96357e-12	1.82952
84842/4240	7.92766e-11	4.58852e-11	1.82952
9817/51738	7.23165e-11	4.74185e-16	1.82944
51320/3707	7.52042e-11	1.64276e-10	1.8294
84319/387590	7.73819e-11	9.82385e-12	1.82937
55300/816	1.31295e-10	4.04834e-10	1.82936
7298/4005	6.80399e-11	2.14188e-12	1.82933
90233/327657	1.01403e-10	2.78792e-13	1.82925
4609/3913	6.53799e-11	2.27158e-12	1.82912
55759/1593	1.11678e-10	5.25047e-12	1.82907
84798/85397	1.07359e-10	4.82531e-11	1.82903
4076/6504	7.7936e-11	1.11039e-11	1.82889
90355/9705	8.98195e-11	4.86306e-12	1.8288
8994/4005	8.76921e-11	1.80827e-11	1.82877
152137/338773	7.37883e-11	2.44504e-13	1.82868
2167/5784	8.84372e-11	1.79892e-11	1.82866
90355/5919	9.638e-11	1.73473e-12	1.82865
5021/84952	1.05398e-10	4.17511e-13	1.82854
150275/327657	8.93257e-11	3.02533e-13	1.82847
54433/54453	1.12262e-10	4.31759e-10	1.82846
57563/3689	6.59282e-11	1.08115e-11	1.82826
10849/1809	1.0253e-10	1.00295e-12	1.82819
10635/58504	1.13073e-10	1.49559e-11	1.82813
84798/8877	8.45635e-11	5.63311e-12	1.82802
27346/5919	1.07389e-10	1.01156e-11	1.82796
55735/2879	1.09403e-10	3.01355e-11	1.82794
2167/259217	1.09942e-10	1.56343e-12	1.82788
84798/84624	1.0706e-10	6.09134e-12	1.82787
55300/80820	8.91152e-11	9.1536e-11	1.82786
84319/8038	1.06854e-10	1.50306e-13	1.82782
55646/11135	1.54644e-10	7.09922e-11	1.8278
160365/55203	1.28124e-10	6.38949e-10	1.82776
1024/22846	6.70051e-11	4.07989e-13	1.82756
90355/8878	1.10991e-10	1.00835e-11	1.82755
54733/327657	9.01772e-11	3.57898e-12	1.82741
29090/5328	1.01482e-10	9.43766e-13	1.82734
10195/5730	9.52239e-11	4.07976e-12	1.82725
55300/85479	7.35581e-11	9.46806e-12	1.8271
10576/1134	1.02108e-10	1.48066e-12	1.82702
51651/3707	7.84176e-11	3.2891e-11	1.82696
84842/3382	9.24614e-11	1.26205e-10	1.82667
10301/5654	9.99519e-11	2.37624e-11	1.82662
7298/55203	1.16462e-10	4.36712e-12	1.82659
253558/54453	1.83715e-10	6.17617e-10	1.82654
9533/5730	9.71087e-11	2.30564e-13	1.8263
10856/3687	9.18609e-11	8.50791e-14	1.8262
84319/2191	1.23671e-10	1.68917e-13	1.82619
4076/58504	1.11489e-10	4.61156e-12	1.82615
65095/1134	1.01561e-10	1.97223e-13	1.82608
57291/5730	1.08781e-10	1.0353e-12	1.82597
5471/5144	1.09419e-10	1.92092e-11	1.82595
9533/22898	9.12307e-11	2.8862e-11	1.82583
3099/22898	1.03224e-10	1.24134e-10	1.82575
55225/8878	1.21376e-10	4.8866e-09	1.82569
25929/1809	1.13667e-10	7.75808e-11	1.82566
10301/10981	1.23908e-10	5.89769e-10	1.82563
6059/7293	1.03153e-10	1.47334e-11	1.82552
55300/822	1.59403e-10	4.70213e-11	1.8255
4609/800	9.14669e-11	1.00812e-11	1.82531
55759/8572	7.60985e-11	5.73611e-13	1.82512
10301/3758	1.87857e-10	7.31737e-11	1.82511
79085/6504	1.13365e-10	9.85082e-13	1.8251
51116/816	1.24805e-10	4.66849e-11	1.82508
4076/84624	1.25235e-10	9.82246e-12	1.82507
55300/11123	7.60476e-11	6.72325e-12	1.82504
80183/8878	1.60951e-10	7.53453e-12	1.825
84798/2908	8.71858e-11	2.39696e-11	1.82484
7570/1476	1.13633e-10	1.17458e-10	1.82484
10301/327657	1.40464e-10	2.05509e-11	1.82475
55646/84168	1.25197e-10	9.46967e-11	1.82455
84319/7293	1.53296e-10	7.7405e-11	1.82448
2618/327657	1.35374e-10	4.35976e-12	1.82444
84798/3758	1.3794e-10	1.02488e-09	1.82438
9817/11135	1.27785e-10	1.31017e-11	1.82426
79085/9313	1.45885e-10	5.41108e-11	1.82422
2167/5328	1.18797e-10	3.74254e-12	1.82417
2288/9294	1.0596e-10	9.67465e-11	1.82414
79064/22846	8.78285e-11	1.08271e-11	1.82391
10301/8038	1.08933e-10	2.24126e-12	1.82383
56339/22846	1.03253e-10	4.33863e-11	1.82378
55735/1809	1.00719e-10	2.02879e-13	1.82373
7570/54102	1.11446e-10	3.65988e-11	1.82358
84916/85479	1.26472e-10	9.41309e-12	1.82354
160365/7293	1.34977e-10	2.68407e-10	1.82352
55300/90268	1.15603e-10	2.64615e-10	1.82347
84319/104	1.13577e-10	3.61738e-10	1.82329
84798/148741	1.15722e-10	6.37102e-12	1.82323
57291/3932	7.89456e-11	1.87163e-11	1.82318
55225/22846	9.27736e-11	4.95909e-11	1.82315
160365/8038	1.36715e-10	6.53853e-09	1.82307
2288/84168	1.47983e-10	6.02405e-12	1.82306
26354/9294	7.23005e-11	3.56288e-12	1.82305
84319/10631	1.44015e-10	2.68888e-12	1.82286
84842/816	1.77878e-10	2.80181e-09	1.82283
2167/5144	9.56943e-11	1.68824e-11	1.82281
84864/327657	8.25063e-11	2.54945e-12	1.82281
80183/338382	1.2806e-10	3.81555e-11	1.82279
90355/5334	8.82681e-11	2.04714e-13	1.82274
79085/79754	2.18748e-10	4.10266e-11	1.82273
79029/1134	1.16155e-10	3.77834e-13	1.82272
1962/3604	1.00584e-10	1.8561e-11	1.82263
90355/2941	1.01402e-10	7.67335e-11	1.82262
54733/113451	1.08426e-10	4.17211e-13	1.82246
54433/26230	8.21705e-11	1.05363e-09	1.8224
55646/3689	8.87911e-11	1.04404e-12	1.82232
55759/10981	1.76221e-10	1.2331e-11	1.8223
7570/4060	1.46144e-10	2.54565e-11	1.82229
57082/51738	1.21641e-10	3.06757e-12	1.82215
84914/327657	1.19504e-10	1.38736e-10	1.82215
55245/1134	1.25737e-10	2.56463e-13	1.82204
54733/5654	1.30834e-10	1.90452e-10	1.82196
6652/4224	8.60579e-11	1.9542e-12	1.82181
1962/5328	1.12287e-10	1.83097e-11	1.82168
7298/84624	1.25898e-10	6.49768e-12	1.82167
2618/85479	1.56283e-10	5.42859e-11	1.82161
79053/327657	8.46734e-11	9.76265e-13	1.82143
9456/3707	1.06582e-10	2.00273e-10	1.82138
84319/3964	1.61028e-10	6.78859e-11	1.82129
54433/23580	1.54395e-10	3.46124e-11	1.82113
2027/338773	1.30359e-10	3.5374e-13	1.82094
84798/55616	1.28682e-10	1.9216e-10	1.82087
5021/5730	1.19996e-10	2.82483e-13	1.82085
84798/114907	1.14194e-10	3.18187e-11	1.82082
80273/5730	9.37908e-11	5.06097e-13	1.82081
55759/116931	1.9707e-10	2.62647e-10	1.8208
79029/3554	1.33692e-10	1.54705e-12	1.82078
84319/5334	1.08797e-10	3.72671e-12	1.82073
5021/348	1.08853e-10	1.32353e-13	1.82071
4609/22898	1.38088e-10	8.27769e-11	1.82059
26354/51738	1.41922e-10	9.68636e-14	1.82051
152137/8714	8.85152e-11	1.20155e-11	1.82042
55759/4907	1.95163e-10	4.80536e-11	1.82037
56339/84168	1.10078e-10	2.53324e-11	1.82031
51491/5730	1.22734e-10	2.07646e-13	1.82012
55300/1305	1.57477e-10	2.21953e-11	1.82012
473/5328	1.55622e-10	6.10455e-13	1.8201
5021/3792	1.24891e-10	7.58991e-13	1.8201
152137/3707	1.20099e-10	1.79401e-10	1.81984
64105/3707	1.27829e-10	1.65111e-11	1.81983
4869/22846	1.33541e-10	2.69826e-12	1.81971
5471/113451	1.22188e-10	1.85522e-13	1.81969
57563/84624	1.06618e-10	5.05348e-12	1.8196
10849/131578	1.05906e-10	1.07233e-13	1.81959
55300/2879	2.18326e-10	3.87268e-10	1.81947
10797/26230	1.44062e-10	3.42492e-10	1.81946
10849/338382	1.72244e-10	1.17816e-12	1.81944
4609/5176	8.53165e-11	7.6162e-16	1.81942
56994/3707	1.96876e-10	2.09886e-10	1.81934
1676/10783	1.3405e-10	6.48323e-12	1.81933
90355/1593	1.22314e-10	2.28831e-12	1.81926
1676/9294	1.60532e-10	4.53803e-10	1.81921
10849/6819	1.32175e-10	1.78621e-11	1.81919
1024/1050	1.48337e-10	7.7364e-12	1.81916
51427/8878	1.41482e-10	1.82834e-10	1.81909
80308/3687	1.35887e-10	1.73291e-13	1.81909
7371/6504	1.31017e-10	4.32651e-11	1.81907
55759/3382	1.57819e-10	7.81011e-11	1.81904
3161/10783	1.19269e-10	1.27893e-11	1.81901
7298/51738	1.42405e-10	1.41689e-12	1.81897
473/84168	1.08934e-10	3.09018e-13	1.81889
498/9294	9.55226e-11	4.48656e-11	1.81889
90355/11117	1.4879e-10	7.58456e-12	1.81888
10301/1305	1.94898e-10	1.71705e-10	1.8186
25929/10783	1.29826e-10	2.35792e-12	1.81857
132/327657	1.67182e-10	1.28692e-10	1.81856
10807/10783	1.58243e-10	3.68086e-13	1.81848
54433/84952	1.58673e-10	5.34824e-11	1.81843
55759/4060	2.55096e-10	3.88822e-11	1.81842
27346/55506	1.45912e-10	4.06703e-12	1.81839
80183/1593	1.46306e-10	2.80637e-11	1.81837
51523/57167	2.04577e-10	1.24638e-09	1.81824
2167/55616	2.13338e-10	5.48214e-11	1.81822
54993/51738	1.23154e-10	3.31534e-13	1.81816
55300/4053	1.55716e-10	1.06488e-10	1.81801
84798/4005	1.25675e-10	1.54126e-11	1.81786
23230/3687	1.56404e-10	2.57222e-13	1.81781
9063/2879	3.66638e-10	4.71151e-09	1.81776
26123/10783	1.18498e-10	2.17278e-11	1.81775
84319/3792	1.99154e-10	1.96252e-11	1.81775
890/1134	1.59273e-10	1.20396e-13	1.81769
54433/338382	1.78734e-10	1.05704e-10	1.81765
4609/1050	1.01833e-10	7.77586e-12	1.81763
3420/9294	1.65769e-10	2.38067e-11	1.8175
81614/5919	1.74091e-10	9.19653e-11	1.81727
4869/114907	1.49284e-10	1.61459e-11	1.81721
7570/5919	1.64182e-10	1.02321e-11	1.81716
5021/3932	1.54471e-10	8.25449e-12	1.81689
51116/5328	1.5278e-10	6.9998e-13	1.8167
55300/1134	1.5027e-10	2.12641e-12	1.81658
4609/5654	1.77992e-10	3.0531e-11	1.81656
2549/113451	1.28729e-10	3.35052e-13	1.8165
10635/10783	1.12474e-10	1.06078e-12	1.81641
9493/6819	1.59961e-10	9.68018e-11	1.81639
55179/327657	1.56329e-10	1.91596e-10	1.81637
55254/327657	2.09139e-10	3.42232e-10	1.81626
51123/6819	1.17765e-10	3.35287e-11	1.81621
55646/3604	1.7652e-10	6.00782e-12	1.81615
84319/55203	2.53268e-10	4.79437e-12	1.81614
54433/58504	1.55801e-10	1.03811e-10	1.81612
2079/22846	1.92523e-10	3.77359e-12	1.81605
51491/58504	1.42351e-10	4.04481e-11	1.81577
84319/4060	2.46278e-10	2.36222e-11	1.81564
4609/633	1.26009e-10	3.47738e-11	1.81564
84319/4240	1.69232e-10	2.11796e-10	1.8156
10195/5919	1.2063e-10	3.58273e-12	1.81543
79029/58504	1.42536e-10	3.82728e-14	1.81539
84842/259217	1.40971e-10	1.11264e-11	1.81536
54433/84168	1.66762e-10	8.60785e-10	1.81534
119559/5730	1.36124e-10	2.99652e-12	1.81528
9467/816	3.13439e-10	5.83914e-09	1.81528
4329/51738	1.35094e-10	8.68567e-13	1.81522
90233/58504	1.73988e-10	5.62405e-12	1.81519
2027/3382	1.85598e-10	1.53846e-11	1.81518
81929/3687	1.05081e-10	9.94466e-12	1.81514
10622/79754	1.25932e-10	2.12248e-12	1.81507
84798/84952	1.81626e-10	4.95354e-11	1.81506
90355/2057	2.38662e-10	4.39823e-10	1.81502
51427/3382	1.8312e-10	7.69858e-11	1.81502
254042/79754	2.09361e-10	1.66751e-12	1.81499
54733/9294	1.72711e-10	1.39322e-10	1.81496
23350/116379	1.92102e-10	9.17078e-13	1.81491
90355/3910	1.92051e-10	2.96517e-12	1.81489
165918/4118	1.60309e-10	5.77875e-10	1.81485
56652/3382	1.53305e-10	3.9279e-11	1.81485
79085/3687	1.60912e-10	3.02617e-12	1.81482
2167/112464	1.49444e-10	2.56084e-12	1.81474
84798/80820	1.30774e-10	7.6543e-11	1.81464
10195/11135	1.61006e-10	2.59145e-10	1.81435
473/5334	1.06121e-10	7.86919e-14	1.81429
55300/4005	1.08197e-10	4.2017e-12	1.81421
23230/327657	1.76954e-10	1.6855e-12	1.81418
6652/10437	2.04453e-10	1.00044e-11	1.81404
1024/4005	1.97509e-10	1.56373e-10	1.81398
3161/22846	1.74098e-10	1.02319e-11	1.81398
57222/3707	2.24071e-10	1.25308e-10	1.81397
5021/11320	1.48697e-10	2.01343e-12	1.81395
7570/4063	1.31961e-10	1.20892e-13	1.8139
85364/5730	1.86005e-10	1.05596e-11	1.81378
29902/338773	1.2473e-10	1.88003e-13	1.81377
51116/286133	1.9657e-10	4.67581e-13	1.81377
890/5144	1.93563e-10	5.49288e-12	1.81371
4609/58504	1.37636e-10	6.83841e-13	1.81369
890/4005	1.37337e-10	2.67716e-11	1.81362
79085/55742	1.9575e-10	6.83852e-11	1.81362
10576/1809	2.56603e-10	6.19817e-12	1.81358
10785/22846	1.99009e-10	1.4646e-11	1.81357
2167/4060	2.47675e-10	3.19646e-11	1.81356
84319/3730	2.06895e-10	1.89797e-12	1.81352
55300/112464	1.95193e-10	2.85315e-10	1.81345
51651/822	2.3298e-10	8.63938e-10	1.81342
9493/3382	2.25751e-10	2.70323e-11	1.81342
84319/2879	2.05952e-10	1.20397e-11	1.81339
254042/5919	1.8338e-10	8.32936e-12	1.81314
84914/90268	1.83898e-10	1.77992e-10	1.81307
11260/22846	1.44318e-10	3.4905e-11	1.81306
79882/633	2.42578e-10	1.1908e-10	1.81305
23350/8878	2.2966e-10	1.17036e-11	1.81297
55300/140885	1.57694e-10	3.12959e-11	1.81296
6652/8878	1.25135e-10	1.71575e-12	1.8129
10301/84952	1.79866e-10	3.27908e-11	1.81286
51427/51738	1.97135e-10	3.07567e-13	1.81278
160365/9294	1.96104e-10	2.50321e-08	1.81273
79085/338773	2.14198e-10	1.90481e-14	1.81245
84319/321	1.58704e-10	9.6038e-13	1.81239
80183/816	3.38905e-10	6.86215e-11	1.81236
3607/718	1.93121e-10	1.0897e-11	1.81233
51116/5919	2.20598e-10	4.94264e-12	1.81231
9493/1593	1.94767e-10	7.34429e-12	1.81226
9493/9294	1.82251e-10	3.02395e-11	1.81225
84842/3689	1.4999e-10	1.04316e-11	1.81224
9221/1809	1.49261e-10	1.78037e-11	1.81218
7371/9313	2.45624e-10	1.16962e-10	1.81213
483/1050	1.60958e-10	5.56603e-12	1.81213
55759/57167	2.3568e-10	5.27749e-10	1.81207
7570/338382	2.39444e-10	9.02152e-12	1.81199
84319/219699	2.54373e-10	4.65719e-12	1.81182
84842/3687	1.61682e-10	6.89096e-12	1.81177
55300/79754	1.41324e-10	1.16571e-11	1.81173
6652/3382	2.13008e-10	2.81709e-12	1.81172
5427/5919	2.48995e-10	4.21185e-12	1.81172
3161/3707	1.44381e-10	2.93796e-11	1.81167
254042/26230	1.52969e-10	4.42299e-11	1.8116
6652/327657	1.77532e-10	2.88182e-12	1.81159
2167/348	2.23492e-10	3.01477e-11	1.81154
152137/5784	1.76211e-10	2.1965e-11	1.81141
4869/85479	1.52933e-10	3.48465e-12	1.81136
254042/22898	1.89728e-10	7.89048e-12	1.81123
1627/22846	1.35027e-10	1.99178e-13	1.81118
5471/90268	1.25034e-10	2.04757e-13	1.81109
79029/5480	2.38555e-10	6.64608e-12	1.81104
9493/5919	2.30976e-10	1.35163e-12	1.81104
57082/1809	2.26498e-10	9.76566e-12	1.81098
55300/55203	1.81983e-10	1.11664e-11	1.81097
200845/1134	1.58773e-10	4.21705e-13	1.81093
55759/3687	1.34e-10	3.6902e-13	1.8109
5471/9705	1.96912e-10	2.35328e-12	1.81087
84319/2908	1.90918e-10	1.19546e-10	1.81086
160365/79582	3.95189e-10	7.21893e-08	1.81083
4076/84419	1.85254e-10	1.35069e-09	1.81076
9493/2191	1.62023e-10	1.1273e-11	1.81074
10797/3707	2.98355e-10	2.25973e-09	1.81072
2618/338773	2.80811e-10	4.65561e-13	1.8107
57082/3689	1.9743e-10	1.46096e-11	1.8106
7298/79754	1.87018e-10	2.28894e-11	1.81057
84798/6505	1.47776e-10	1.63191e-11	1.81049
10849/4224	1.52462e-10	6.08033e-12	1.81046
253558/3707	1.96799e-10	9.04182e-10	1.81045
7570/7293	2.02636e-10	1.48478e-11	1.81043
79085/1593	1.76491e-10	1.47346e-13	1.81041
79882/3604	1.99339e-10	2.50616e-11	1.81035
84798/4016	1.88829e-10	1.78077e-12	1.81032
84319/114907	1.82066e-10	1.10618e-11	1.81027
1024/1809	1.64254e-10	1.20977e-11	1.81024
23642/1050	1.97446e-10	1.66057e-12	1.81023
25929/2879	3.29712e-10	4.2619e-09	1.81022
90355/26353	1.64979e-10	2.84252e-13	1.81019
80273/54453	1.79778e-10	2.22842e-12	1.80983
65095/2879	4.23279e-10	1.35718e-11	1.80982
9493/114907	1.90936e-10	1.87175e-11	1.80981
79085/112464	1.92621e-10	7.68184e-13	1.80981
90233/22898	1.50016e-10	1.86093e-11	1.80981
10849/4053	2.18607e-10	2.22023e-11	1.80979
10301/85479	3.08451e-10	2.83723e-12	1.80975
9767/3687	1.85674e-10	8.87586e-13	1.80974
25929/338382	2.22059e-10	5.13897e-11	1.80966
90355/54102	1.76486e-10	1.96276e-11	1.80965
55759/8038	1.94776e-10	7.02107e-13	1.80964
847/113451	1.81658e-10	8.28428e-13	1.80957
2079/338773	2.28238e-10	8.03141e-14	1.80955
54433/3913	4.17185e-10	5.37894e-08	1.80943
56994/5654	2.25659e-10	3.91866e-11	1.80941
84916/51738	1.88012e-10	3.59274e-13	1.80937
2167/1593	2.204e-10	1.41223e-11	1.80933
473/4005	2.27461e-10	1.0596e-11	1.80932
8334/3707	2.67383e-10	3.53546e-11	1.80932
80308/26230	2.34089e-10	1.6208e-10	1.80929
10856/112464	2.73127e-10	4.80718e-13	1.80928
84842/56937	2.33637e-10	1.06783e-11	1.80927
90355/10783	2.09227e-10	4.45695e-12	1.80925
84319/9022	1.94626e-10	6.15919e-11	1.80922
80183/1809	1.68566e-10	4.98532e-11	1.80895
83478/10783	1.48916e-10	1.11318e-09	1.80891
6652/1809	1.74797e-10	1.01948e-12	1.80885
4609/4005	1.67134e-10	9.22848e-11	1.80882
10635/3707	1.49582e-10	6.4475e-10	1.80877
23350/4118	1.94387e-10	2.5177e-12	1.80863
9782/3689	1.69132e-10	1.75424e-11	1.8085
23350/283651	3.0451e-10	5.60046e-11	1.80834
5021/1134	2.18563e-10	1.41774e-13	1.80823
84798/8572	1.73749e-10	9.9117e-12	1.80802
284695/283651	2.69871e-10	2.20856e-11	1.80802
7203/145864	3.48384e-10	3.06935e-10	1.808
27346/84168	3.04944e-10	8.02406e-12	1.80774
284695/3687	2.24627e-10	3.15214e-12	1.8077
51123/3707	1.42746e-10	2.93365e-11	1.80762
23350/4224	1.9228e-10	1.08467e-12	1.8076
51116/5334	2.16084e-10	3.20299e-11	1.80759
150223/1134	1.92843e-10	1.21558e-13	1.80745
2167/1305	2.9133e-10	7.85708e-11	1.80742
79085/2879	2.60915e-10	2.65634e-10	1.80738
11097/338773	2.03037e-10	4.85935e-10	1.80735
23350/327657	2.23035e-10	6.78815e-11	1.80731
84798/4240	2.32851e-10	1.0032e-10	1.80718
57291/85479	1.86816e-10	1.26768e-11	1.80712
55179/9313	3.60645e-10	6.29094e-09	1.80709
55646/9294	1.75005e-10	8.60421e-12	1.80695
84319/112464	2.23375e-10	5.25182e-11	1.80694
5427/348	2.09296e-10	3.35114e-12	1.80694
9782/327657	1.86133e-10	2.64397e-11	1.8069
54733/84624	4.10802e-10	8.04423e-13	1.80684
7570/3689	2.06651e-10	5.67867e-11	1.80672
84916/4053	2.93218e-10	1.07622e-10	1.80661
55300/348	1.912e-10	2.58402e-11	1.80656
4357/1134	3.26132e-10	2.51204e-12	1.80651
79085/22898	3.6605e-10	4.93731e-11	1.80638
7298/85479	1.99542e-10	1.04303e-11	1.80634
54433/816	2.68822e-10	3.51089e-09	1.80633
2618/1134	3.71229e-10	5.67093e-12	1.80628
9767/4005	3.89863e-10	4.84629e-10	1.80626
51116/8878	3.21424e-10	6.46399e-11	1.80622
83478/10981	2.74893e-10	1.1038e-07	1.80603
4869/5730	2.43257e-10	1.08892e-11	1.80601
54433/5730	2.10188e-10	3.04073e-11	1.80597
1024/9705	2.32398e-10	4.8033e-11	1.80595
51645/10981	3.05397e-10	2.60436e-11	1.80595
4609/283651	2.64471e-10	5.4469e-13	1.80572
847/1134	2.34655e-10	5.43883e-11	1.80564
253558/259217	3.61787e-10	2.96855e-09	1.80562
84319/50863	2.66687e-10	7.96451e-12	1.80559
51293/338382	1.44437e-10	9.81838e-13	1.80539
84319/80216	2.42615e-10	1.07056e-11	1.80532
253558/10783	2.8048e-10	2.59228e-12	1.8053
84319/1118	2.00863e-10	6.81863e-12	1.80528
54433/4016	2.61083e-10	4.0758e-10	1.8052
84798/10630	2.72967e-10	2.32406e-11	1.80515
7570/23213	2.54074e-10	6.61108e-11	1.80501
6652/338773	2.59645e-10	1.26934e-13	1.80499
2079/56937	3.15001e-10	4.10269e-11	1.80492
90355/8613	2.51018e-10	5.7937e-11	1.8049
55300/3913	3.55682e-10	7.00661e-10	1.80471
10301/1809	1.8842e-10	2.45844e-12	1.8047
80308/51738	3.02044e-10	7.42806e-12	1.80457
119559/9294	2.32656e-10	2.71961e-12	1.80455
79703/113451	2.8363e-10	2.09476e-12	1.80452
85364/22898	1.79041e-10	2.8653e-11	1.80442
51287/822	2.75244e-10	3.23433e-12	1.80442
27346/57167	3.49337e-10	2.34541e-10	1.80433
90355/9843	2.48132e-10	6.6111e-12	1.8043
521/3707	2.61042e-10	3.46495e-10	1.80411
2288/4005	2.49443e-10	4.55829e-11	1.80411
51427/22846	2.76223e-10	1.25414e-11	1.80411
25885/9294	2.6276e-10	4.77871e-10	1.80403
9493/4224	1.97079e-10	6.0502e-12	1.80399
55759/10631	3.02677e-10	1.20614e-10	1.8038
25929/26230	1.96137e-10	1.77766e-10	1.80375
55300/1593	3.21835e-10	3.96237e-11	1.8037
253558/1050	2.60675e-10	9.45716e-11	1.80369
81539/3687	2.22884e-10	1.30119e-13	1.80367
55300/633	3.13393e-10	9.63379e-10	1.80347
55300/919	3.6067e-10	7.16565e-10	1.80346
6165/26230	1.98111e-10	3.36477e-10	1.80343
55646/11320	2.28578e-10	5.91267e-12	1.80343
6652/919	2.61511e-10	1.53212e-12	1.80335
3420/51738	2.54033e-10	7.98349e-13	1.80331
5021/5654	2.36686e-10	1.36059e-12	1.80329
2167/51738	2.86334e-10	7.29734e-13	1.80328
9533/84624	2.28218e-10	1.08413e-12	1.80292
90355/79582	3.85857e-10	1.16506e-09	1.80291
23350/5742	3.90603e-10	2.08646e-10	1.80286
84798/169044	2.18693e-10	2.06218e-12	1.80286
79029/10783	2.25101e-10	7.47734e-13	1.80283
10301/5742	2.68697e-10	1.97246e-10	1.80283
118472/55506	2.71123e-10	1.8226e-10	1.80281
160365/1305	3.8709e-10	3.50778e-09	1.80272
84842/6505	3.35543e-10	7.12271e-11	1.80268
112487/633	3.00928e-10	1.07939e-10	1.80264
7570/51738	3.40995e-10	1.90938e-12	1.80258
4076/340061	2.43386e-10	3.19382e-11	1.80237
23350/633	2.87891e-10	6.4017e-12	1.80234
9493/8572	3.20752e-10	2.42284e-11	1.80221
8725/10783	3.00133e-10	4.73871e-11	1.80219
23350/822	3.59013e-10	8.27768e-11	1.8021
10849/23180	2.50493e-10	2.02563e-11	1.80201
162655/26230	2.22074e-10	2.03951e-11	1.80192
84842/112464	2.60381e-10	4.38876e-11	1.80185
79085/3913	3.14915e-10	1.14973e-10	1.80184
10576/84952	3.92298e-10	2.54006e-11	1.80183
5021/85479	2.56771e-10	1.03753e-12	1.80181
23642/338773	2.6594e-10	1.94299e-14	1.80178
55646/4118	2.73816e-10	6.09042e-11	1.80168
65095/10783	3.99722e-10	1.09316e-12	1.80167
54733/338773	2.02962e-10	5.26746e-13	1.80161
80308/9313	4.2916e-10	1.3031e-09	1.80161
150275/816	3.33192e-10	1.93525e-11	1.80145
4076/84168	3.03792e-10	4.04524e-11	1.80145
56994/3687	4.78552e-10	3.01078e-12	1.8014
7570/9705	2.89049e-10	1.45121e-10	1.80138
2167/26230	3.39466e-10	5.66164e-10	1.80131
9533/3707	2.0538e-10	4.0609e-10	1.80114
26354/79822	2.89538e-10	3.44109e-12	1.80085
55759/54102	3.51204e-10	1.60789e-11	1.80083
11260/327657	2.48074e-10	1.66842e-10	1.80082
55759/85397	4.20175e-10	7.24006e-11	1.80081
8725/7293	2.64402e-10	8.61542e-11	1.80076
90355/919	2.71078e-10	4.4176e-12	1.80073
2167/4005	2.4153e-10	4.82394e-12	1.8007
51645/1050	2.94303e-10	1.2402e-12	1.80057
9493/79822	4.37249e-10	2.12435e-10	1.80041
4329/10783	3.2263e-10	5.80642e-12	1.80035
253558/3730	3.21395e-10	3.29733e-10	1.80025
3420/5730	3.04806e-10	1.48402e-12	1.80013
84798/5099	3.44859e-10	2.54836e-09	1.80013
55300/4060	3.6699e-10	1.62442e-09	1.8001
473/4118	2.73344e-10	4.55343e-12	1.80003
