# Supplementary material for: Development and Validation of a Novel Four Gene-Pairs Signature for Predicting Prognosis in DLBCL Patients
Source: Int J Mol Sci. 2024 Nov 28;25(23):12807. doi: 10.3390/ijms252312807 (PMC11640839; doi:10.3390/ijms252312807)
Supplement: Supplementary file 1 [file ijms-25-12807-s001.zip › Supplemental Materials/Table S3.xlsx]

## Sheet: Table S3
Table S3. Nine exising gene signatures for DLBCL
Pan et al, 2021, 5 gene signature			Xiong et al, 2022, 16 gene signature			Yan et al, 2022, 8 gene signature
Symbols	Coefficient		Symbols	Coefficient		Symbols	Coefficient
CD3G(TARP)	-0.292		AKR1C3	-0.03086		CAPG	-0.254
CEBPA	-0.384		ATF4	0.4052		GAB1	0.182
CYP27A1	-0.39		ATG3	0.2654		GRPEL1	0.362
LST1	-0.468		CAPG	-0.06966		HK2	0.271
MREG	-0.42		CHAC1	0.08295		PDPN	-0.358
			CXCL2	0.1026		PLAC8L1	0.177
			CYBB	-0.01005		RASAL1	0.172
			DRD4	-0.006906		RCSD1	0.37
			EPAS1	-0.02139
			GABARAPL1	-0.2478
			IREB2	0.4483
			MT1G	0.1521
			TFAP2C	-0.1427
			TRIB3	0.07055
			UBC	0.03599
			ULK2	0.2237
Ma et al, 2022, 8 genes			Hou et al, 2023, 15 gene signature			Shi et al, 2023, 8 gene signature
Symbols	Coefficient		Symbols	Coefficient		Symbols	Coefficient
ABL1	0.048372		CES4A	-0.616719		CDH1	-0.141533
ADORA3	0.213698		CMC4	-0.0355871		CXCL2	0.284029
CPTP	0.159731		CNTN5	0.55358		HIF1A	-0.649569
HTRA1	-0.349596		FGD6	-0.670596		LYZ	-0.475211
NFE2L2	-0.172501		FOXD3	0.825525		PARVB	0.250649
PAK2	0.145109		GALNTL6	0.136474		PPARGC1A	0.201087
RBBP7	-0.230031		HTR4	0.293152		S100A9	0.171297
SCAF11	-0.0178575		IL17F	0.193787		SPP1	-0.181239
			KATNA1	-0.284478
			MCTP1	-0.0154772
			MRPS18C	-0.693949
			OR10A3	1.19618
			RPF1	0.303673
			TEKT3	0.0244097
			TRABD2B	0.480707
Zhao et al, 2023, 7 gene signature			Ren et al, 2023, 24 gene signature			Wang et al, 2023, 8 gene signature
Symbols	Coefficient		Symbols	Coefficient		Symbols	Coefficient
ARL14	-0.0735		ANXA1	-1.00113		CAPZB	0.189
ELOVL3	0.1023		CD28	-0.194578		DSTN	-0.178
ELOVL4	-0.1001		CD3E	-0.665074		GYS1	0.185
EPHA4	-0.1075		CPXM2	-0.139208		IQGAP1	0.094
PPARG	0.2908		CRTAP	0.670168		MYH9	-0.248
TCEAL7	-0.1179		CUEDC1	-0.285048		NDUFA11	0.1
TUBB4A	0.1873		DUSP10	-0.284514		NDUFS1	-0.008
			EGR1	-0.382348		OXSM	0.444
			FAS	-0.215377
			ITGAX	-0.799198
			LMO2	-0.0108211
			LY75	-0.192144
			MREG	-1.04689
			PCDHGC3	-1.02
			PLAU	-0.679663
			RCAN3	-0.402914
			RFTN1	-1.48938
			RGS1	-0.396052
			SGK1	-0.231992
			SH3RF1	-0.42198
			SULF1	-0.476764
			TCF7	-0.214572
			TMEM163	-0.168966
			TNFRSF13C	-0.598739
