# Supplementary material for: Development and Validation of a Novel Four Gene-Pairs Signature for Predicting Prognosis in DLBCL Patients
Source: Int J Mol Sci. 2024 Nov 28;25(23):12807. doi: 10.3390/ijms252312807 (PMC11640839; doi:10.3390/ijms252312807)
Supplement: Supplementary file 1 [file ijms-25-12807-s001.zip › Supplemental Materials/Table S4.xlsx]

## Sheet: Table S4
Table S4. Comparison of AUC score between four gene-pairs signature and other gene signatures
Cohort name	Study	Signature gene	AUC score				Ranked AUC score
			1-year	2-years	3-years	Mean
GSE11318	Our study	7	0.675	0.666	0.675	0.672	6
	Pan et al, 2021	5	0.649	0.644	0.622	0.638333	8
	Xiong et al, 2022	16	0.731	0.754	0.747	0.744	1
	Yan et al, 2022	8	0.66	0.641	0.649	0.65	7
	Ma et al 2022	8	0.716	0.729	0.729	0.724667	2
	Hou et al, 2023	15	0.588	0.641	0.631	0.62	9
	Shi et al, 2023	8	0.666	0.685	0.707	0.686	4
	Zhao et al, 2023	7	0.641	0.673	0.714	0.676	5
	Ren et al, 2023	24	0.694	0.708	0.71	0.704	3
	Wang et al, 2024	8	0.532	0.581	0.592	0.568333	10
GSE53786	Our study	7	0.7	0.737	0.767	0.734667	2
	Pan et al, 2021	5	0.635	0.6	0.605	0.613333	9
	Xiong et al, 2022	16	0.644	0.644	0.723	0.670333	5
	Yan et al, 2022	8	0.688	0.656	0.628	0.657333	6
	Ma et al 2022	8	0.753	0.771	0.765	0.763	1
	Hou et al, 2023	15	0.59	0.641	0.662	0.631	8
	Shi et al, 2023	8	0.714	0.738	0.748	0.733333	3
	Zhao et al, 2023	7	0.649	0.643	0.661	0.651	7
	Ren et al, 2023	24	0.69	0.708	0.709	0.702333	4
	Wang et al, 2024	8	0.432	0.425	0.393	0.416667	10
GSE98588	Our study	7	0.764	0.796	0.792	0.784	1
	Pan et al, 2021	5	0.692	0.724	0.747	0.721	3
	Xiong et al, 2022	16	0.66	0.672	0.68	0.670667	6
	Yan et al, 2022	8	0.703	0.765	0.748	0.738667	2
	Ma et al 2022	8	0.627	0.622	0.632	0.627	7
	Hou et al, 2023	15	0.542	0.574	0.648	0.588	9
	Shi et al, 2023	8	0.676	0.75	0.706	0.710667	5
	Zhao et al, 2023	7	0.575	0.57	0.508	0.551	10
	Ren et al, 2023	24	0.709	0.724	0.727	0.72	4
	Wang et al, 2024	8	0.597	0.593	0.579	0.589667	8
TCGA- DLBC	Our study	7	0.837	0.681	0.681	0.733	3
	Pan et al, 2021	5	0.743	0.752	0.752	0.749	1
	Xiong et al, 2022	16	0.69	0.634	0.634	0.652667	4
	Yan et al, 2022	8	0.761	0.721	0.721	0.734333	2
	Ma et al 2022	8	0.619	0.596	0.596	0.603667	6
	Hou et al, 2023	15	0.315	0.344	0.344	0.334333	9
	Shi et al, 2023	8	0.67	0.593	0.593	0.618667	5
	Zhao et al, 2023	7	0.571	0.468	0.468	0.502333	7
	Ren et al, 2023	24	0.51	0.446	0.446	0.467333	8
	Wang et al, 2024	8	0.191	0.303	0.303	0.265667	10
NCICCR-DLBCL	Our study	7	0.585	0.622	0.63	0.612333	3
	Pan et al, 2021	5	0.527	0.557	0.561	0.548333	8
	Xiong et al, 2022	16	0.597	0.598	0.615	0.603333	4
	Yan et al, 2022	8	0.523	0.574	0.575	0.557333	6
	Ma et al 2022	8	0.589	0.621	0.633	0.614333	2
	Hou et al, 2023	15	0.484	0.487	0.509	0.493333	10
	Shi et al, 2023	8	0.518	0.56	0.58	0.552667	7
	Zhao et al, 2023	7	0.536	0.537	0.555	0.542667	9
	Ren et al, 2023	24	0.685	0.672	0.667	0.674667	1
	Wang et al, 2024	8	0.58	0.584	0.569	0.577667	5
GSE125966	Our study	7	0.57	0.59	0.616	0.592	5
	Pan et al, 2021	5	0.641	0.646	0.652	0.646333	2
	Xiong et al, 2022	15(missing 1 gene)	0.585	0.576	0.577	0.579333	6
	Yan et al, 2022	8	0.603	0.601	0.61	0.604667	4
	Ma et al 2022	8	0.551	0.543	0.548	0.547333	7
	Hou et al, 2023	13(missing 2 gene)	0.569	0.522	0.538	0.543	8
	Shi et al, 2023	8	0.664	0.632	0.641	0.645667	2
	Zhao et al, 2023	7	0.522	0.533	0.535	0.53	10
	Ren et al, 2023	20(missing 4 gene)	0.65	0.649	0.645	0.648	1
	Wang et al, 2024	8	0.53	0.531	0.545	0.535333	9
Internal test data (GSE69051 GSE117556 GSE181063)	Our study	7	0.63	0.632	0.602	0.621333	2
	Pan et al, 2021	5	0.627	0.611	0.618	0.618667	3
	Xiong et al, 2022	16	0.599	0.586	0.56	0.581667	5
	Yan et al, 2022	8	0.618	0.616	0.614	0.616	4
	Ma et al 2022	8	0.56	0.57	0.576	0.568667	7
	Hou et al, 2023	14(missing 1 gene)	0.555	0.582	0.569	0.568667	7
	Shi et al, 2023	8	0.575	0.607	0.562	0.581333	6
	Zhao et al, 2023	7	0.537	0.536	0.475	0.516	10
	Ren et al, 2023	24	0.653	0.662	0.631	0.648667	1
	Wang et al, 2024	8	0.558	0.553	0.563	0.558	9
