# Supplementary material for: Development and Validation of a Novel Four Gene-Pairs Signature for Predicting Prognosis in DLBCL Patients
Source: Int J Mol Sci. 2024 Nov 28;25(23):12807. doi: 10.3390/ijms252312807 (PMC11640839; doi:10.3390/ijms252312807)
Supplement: Supplementary file 1 [file ijms-25-12807-s001.zip › Supplemental Materials/Table S5.xlsx]

## Sheet: Table S5A
Table S5A. 85 KEGG pathways with different activity between low-score and high-score DLBCL in training dataset 1
KEGG pathway	Mean_GSVA_score					Kruskal test P value
	risk score: 0	risk score: 1	risk score: 2	risk score: 3	risk score: 4
sulfur_metabolism	0.125351	0.0870899	-0.0150608	-0.073964	-0.149255	4.48e-31
ecm_receptor_interaction	0.121639	0.076241	-0.00514243	-0.0846723	-0.169924	1.1e-48
cell_adhesion_molecules_cams	0.113727	0.0619918	0.0158944	-0.0691297	-0.141349	7.56e-58
arrhythmogenic_right_ventricular_cardiomyopathy_arvc	0.0942287	0.0542851	0.0130602	-0.0741864	-0.140763	1.1e-54
dilated_cardiomyopathy	0.085875	0.0355209	0.0156096	-0.0562147	-0.112973	5.56e-38
hematopoietic_cell_lineage	0.0817855	0.0579419	0.0171115	-0.0527503	-0.111654	1.66e-33
hypertrophic_cardiomyopathy_hcm	0.0812345	0.0320748	0.0141259	-0.0552758	-0.113796	1.44e-38
complement_and_coagulation_cascades	0.0806053	0.0517021	0.0192227	-0.077265	-0.123435	2.66e-34
arachidonic_acid_metabolism	0.0804569	0.0216541	0.0257435	-0.0720595	-0.104534	1.13e-33
cytokine_cytokine_receptor_interaction	0.080222	0.0459801	0.0294026	-0.0618502	-0.111656	6.1e-44
asthma	0.079398	0.0348465	0.0418054	-0.0652462	-0.122073	1.59e-19
primary_bile_acid_biosynthesis	0.0782351	0.0565217	0.0334581	-0.0759623	-0.140924	9.95e-25
drug_metabolism_cytochrome_p450	0.0764292	0.0220798	0.0172822	-0.0516476	-0.102288	2.87e-24
focal_adhesion	0.0760036	0.0573458	-0.00484474	-0.0517161	-0.0989738	5.3e-35
taurine_and_hypotaurine_metabolism	0.0738082	0.0257908	0.0115122	-0.0758806	-0.0754682	5.84e-12
neuroactive_ligand_receptor_interaction	0.0732401	0.0146218	0.0345156	-0.0602349	-0.10041	4.34e-22
metabolism_of_xenobiotics_by_cytochrome_p450	0.0721338	0.0256003	0.0154689	-0.0515317	-0.10307	5.67e-26
vascular_smooth_muscle_contraction	0.0693073	0.0374356	0.0118142	-0.0484914	-0.0925245	9.06e-52
leukocyte_transendothelial_migration	0.0677635	0.0456005	0.00639583	-0.0404621	-0.0797235	3.55e-31
other_glycan_degradation	0.0676457	0.0262752	0.00306036	-0.0191364	-0.0831831	1.36e-06
glycosaminoglycan_degradation	0.0653647	0.0608347	-0.00731117	-0.029265	-0.106366	3.51e-16
calcium_signaling_pathway	0.0612771	0.0249434	0.0152986	-0.041894	-0.0852379	2.56e-36
glycosphingolipid_biosynthesis_globo_series	0.057305	0.0652079	-0.0237809	-0.0494879	-0.0935727	6.71e-15
gap_junction	0.0564775	0.0305093	0.00742435	-0.0234646	-0.0703775	7.39e-23
gnrh_signaling_pathway	0.056271	0.0189351	0.00178501	-0.0178953	-0.0631571	1.43e-24
glycerolipid_metabolism	0.0560512	0.0383956	-0.00759138	-0.0407389	-0.0524513	2.31e-14
type_i_diabetes_mellitus	0.0552245	0.0325272	0.0390521	-0.0409034	-0.0472004	3.29e-07
axon_guidance	0.0550285	0.0396048	0.0162767	-0.053244	-0.0813405	4.79e-40
adipocytokine_signaling_pathway	0.053541	0.0277661	0.00622341	-0.0318628	-0.0436504	5.6e-10
jak_stat_signaling_pathway	0.0498576	0.0248328	0.0256006	-0.037643	-0.054366	8.83e-17
regulation_of_actin_cytoskeleton	0.048687	0.0317847	0.0025759	-0.0299921	-0.0620931	7.43e-37
melanoma	0.0468026	0.0306739	0.000893898	-0.0349351	-0.0644761	1.27e-25
toll_like_receptor_signaling_pathway	0.0431725	0.030772	-0.00137919	-0.0176408	-0.0358483	3.17e-05
type_ii_diabetes_mellitus	0.0409476	0.0297874	0.00157752	-0.0297204	-0.0363446	4.25e-09
abc_transporters	0.0400688	0.0124087	0.00949918	-0.011171	-0.0505153	1.02e-09
mapk_signaling_pathway	0.0385195	0.0214382	0.00510667	-0.02058	-0.0515804	2.38e-26
basal_cell_carcinoma	0.0368891	0.0285148	0.00920678	-0.0404653	-0.0669193	4.22e-13
retinol_metabolism	0.0353513	0.0129061	0.0320234	-0.0411434	-0.0739068	3.07e-09
steroid_hormone_biosynthesis	0.0339501	0.017033	0.0305655	-0.0414218	-0.0861394	1.82e-12
glycosaminoglycan_biosynthesis_heparan_sulfate	0.0337385	0.0202533	0.004248	-0.0372443	-0.0583519	1.74e-07
aldosterone_regulated_sodium_reabsorption	0.0333393	0.0142588	-0.00797693	-0.0317409	-0.0308272	3.24e-07
melanogenesis	0.0325936	0.0216175	0.0049425	-0.0274302	-0.0499973	1.31e-15
viral_myocarditis	0.028967	0.041191	-0.00725686	-0.0180161	-0.0337695	7.31e-05
histidine_metabolism	0.028439	0.0201661	0.00146113	-0.0481445	-0.0388471	8.68e-07
chemokine_signaling_pathway	0.0271663	0.0344573	0.0117736	-0.0162473	-0.0404025	4.03e-06
long_term_depression	0.0266686	0.0222423	-0.00167933	-0.0124066	-0.0398025	7.86e-10
tight_junction	0.02476	0.0251308	-0.00732907	-0.0191352	-0.0301256	3.5e-08
ppar_signaling_pathway	0.0240348	0.0371254	-0.00330055	-0.0260677	-0.0377348	3.52e-07
pathways_in_cancer	0.0229049	0.0205348	-0.00346318	-0.0165434	-0.0235528	9.34e-06
nicotinate_and_nicotinamide_metabolism	-0.0121654	0.0490821	-0.0102984	-0.0203755	-0.0498269	2.8e-07
b_cell_receptor_signaling_pathway	-0.0168862	-0.0114359	-0.0137312	0.0400378	0.071735	1.49e-06
progesterone_mediated_oocyte_maturation	-0.0245269	-0.00956559	-0.0118591	0.0228944	0.0567772	1.98e-08
oocyte_meiosis	-0.0456522	-0.0258046	-0.0263091	0.0497278	0.0954479	1.65e-24
p53_signaling_pathway	-0.0456542	-0.0238407	-0.0217444	0.0429141	0.0726553	1.48e-13
lysine_degradation	-0.0479374	-0.0165065	-0.0208996	0.0379169	0.092964	7.79e-19
glyoxylate_and_dicarboxylate_metabolism	-0.0490767	-0.0310885	-0.02994	0.0700601	0.113333	2.4e-17
pyruvate_metabolism	-0.0550294	-0.0111793	-0.024055	0.0391157	0.0762615	2.06e-14
folate_biosynthesis	-0.0581197	0.0021339	-0.0339258	0.0539208	0.0657123	2.74e-06
purine_metabolism	-0.0695024	-0.0254345	-0.0225945	0.0493497	0.0912987	2.98e-46
cysteine_and_methionine_metabolism	-0.0773932	-0.0438988	-0.0264744	0.0710695	0.121273	1.33e-33
ubiquitin_mediated_proteolysis	-0.0784736	-0.034853	-0.0338116	0.0758627	0.139033	3.04e-32
steroid_biosynthesis	-0.0802986	0.00423716	-0.0260136	0.0527793	0.0641493	3.59e-08
glycosylphosphatidylinositol_gpi_anchor_biosynthesis	-0.0860389	-0.0410118	-0.00782234	0.040243	0.10683	8.28e-22
basal_transcription_factors	-0.0865357	-0.0276774	-0.0285247	0.0888394	0.124625	2.92e-24
n_glycan_biosynthesis	-0.0938627	-0.0272396	-0.0261745	0.0436975	0.135972	3.25e-36
valine_leucine_and_isoleucine_degradation	-0.0976161	-0.0452904	-0.0310282	0.0489057	0.146011	1.62e-33
huntingtons_disease	-0.0977305	-0.0288175	-0.0355462	0.0802433	0.135112	7.26e-34
citrate_cycle_tca_cycle	-0.104581	-0.0206931	-0.0551379	0.0920769	0.170829	2.79e-30
pyrimidine_metabolism	-0.109039	-0.0499621	-0.0378146	0.0809364	0.144285	1.93e-52
cell_cycle	-0.109416	-0.0678724	-0.0452339	0.0987963	0.190664	1.25e-47
homologous_recombination	-0.111175	-0.0709337	-0.0469956	0.0974984	0.196601	4.58e-38
base_excision_repair	-0.114271	-0.0730561	-0.0490156	0.107769	0.220331	2.11e-44
nucleotide_excision_repair	-0.117346	-0.0723194	-0.0465984	0.103214	0.207232	2.45e-43
one_carbon_pool_by_folate	-0.117766	-0.0684092	-0.0222422	0.114898	0.197715	1.75e-44
valine_leucine_and_isoleucine_biosynthesis	-0.122056	-0.0658774	-0.0461039	0.0913257	0.225855	7.57e-33
ribosome	-0.122329	-0.0617773	-0.0241315	0.0684393	0.152118	3.56e-28
spliceosome	-0.12914	-0.0694885	-0.0448663	0.120522	0.223323	4.81e-58
rna_degradation	-0.13586	-0.0699699	-0.0405017	0.115915	0.225416	2.05e-59
dna_replication	-0.138562	-0.102329	-0.0491715	0.121726	0.259111	1.43e-43
mismatch_repair	-0.139618	-0.0999582	-0.0438492	0.119853	0.255455	1.98e-40
rna_polymerase	-0.146621	-0.0664603	-0.042768	0.101934	0.194741	3.65e-49
aminoacyl_trna_biosynthesis	-0.147878	-0.0722669	-0.0428237	0.102795	0.239029	1.7e-54
non_homologous_end_joining	-0.147896	-0.0580673	-0.0400199	0.128274	0.228571	2.45e-45
proteasome	-0.155974	-0.0365099	-0.0388253	0.115321	0.215081	2.06e-32
protein_export	-0.192437	-0.0569614	-0.0121918	0.0956318	0.260357	7.24e-48

## Sheet: Table S5B
Table S5B. 85 KEGG pathways with different activity between low-score and high-score DLBCL in training dataset 2
KEGG pathway	Mean_GSVA_score					Kruskal test P value
	risk score: 0	risk score: 1	risk score: 2	risk score: 3	risk score: 4
sulfur_metabolism	0.125823	0.048051	0.00755859	-0.0897056	-0.132345	1.36e-38
ecm_receptor_interaction	0.156371	0.066468	0.00769173	-0.0757057	-0.178687	2.06e-56
cell_adhesion_molecules_cams	0.147025	0.0773386	0.0239111	-0.0528593	-0.16756	4.66e-75
arrhythmogenic_right_ventricular_cardiomyopathy_arvc	0.126647	0.0584194	0.0131211	-0.0612431	-0.149165	1.67e-67
dilated_cardiomyopathy	0.112772	0.0494517	0.0107317	-0.0667472	-0.142045	6.41e-69
hematopoietic_cell_lineage	0.106848	0.0652607	0.00631887	-0.0353828	-0.123871	2.65e-46
hypertrophic_cardiomyopathy_hcm	0.121622	0.0578347	0.00490942	-0.0676019	-0.150883	1.01e-72
complement_and_coagulation_cascades	0.122903	0.0690365	0.00510488	-0.0761617	-0.16082	1.05e-54
arachidonic_acid_metabolism	0.0788746	0.0339229	0.0044377	-0.068225	-0.106949	8.89e-40
cytokine_cytokine_receptor_interaction	0.0752377	0.0495683	0.013398	-0.0288248	-0.108994	3.73e-38
asthma	0.0653929	0.0574582	0.0200207	-0.0339838	-0.0985798	9.23e-19
primary_bile_acid_biosynthesis	0.126074	0.0750845	0.0197304	-0.0861097	-0.110694	1.23e-44
drug_metabolism_cytochrome_p450	0.0413356	0.0308933	-0.0127476	-0.0549879	-0.115049	5.52e-19
focal_adhesion	0.101965	0.0407154	0.00794013	-0.0406733	-0.115091	8.04e-49
taurine_and_hypotaurine_metabolism	0.0898211	0.0565231	-0.00388743	-0.0274165	-0.0991974	6.8e-17
neuroactive_ligand_receptor_interaction	0.0305141	0.0255419	0.0146672	-0.0441511	-0.0970403	8.55e-21
metabolism_of_xenobiotics_by_cytochrome_p450	0.026627	0.0272801	-0.00819516	-0.0504586	-0.107245	1.32e-14
vascular_smooth_muscle_contraction	0.0811427	0.033257	0.0168469	-0.0327879	-0.0960037	7.95e-63
leukocyte_transendothelial_migration	0.0841778	0.0410818	0.0106317	-0.0346913	-0.0949293	1.47e-57
other_glycan_degradation	0.0788768	0.0274008	0.0170314	-0.0459997	-0.107415	8.69e-18
glycosaminoglycan_degradation	0.126001	0.0574122	0.00348585	-0.0628448	-0.138297	3.26e-39
calcium_signaling_pathway	0.0511687	0.0254036	0.0142423	-0.0393911	-0.10055	2.98e-54
glycosphingolipid_biosynthesis_globo_series	0.11953	0.0497319	0.0425477	-0.0478278	-0.156188	1.48e-38
gap_junction	0.0661359	0.0245496	0.015523	-0.0198539	-0.0804558	5.6e-38
gnrh_signaling_pathway	0.0618761	0.0265813	0.022654	-0.0283981	-0.0675111	1.53e-42
glycerolipid_metabolism	0.0771435	0.028406	0.0137759	-0.0143595	-0.0428574	7.29e-20
type_i_diabetes_mellitus	0.0600865	0.0488384	0.00167206	0.027681	-0.0843611	9.18e-10
axon_guidance	0.0822333	0.0392104	0.0100934	-0.0481058	-0.097915	4.26e-65
adipocytokine_signaling_pathway	0.0324886	0.0127233	0.0197077	-0.0110595	-0.0332561	1.26e-08
jak_stat_signaling_pathway	0.0365861	0.0281629	0.00861382	-0.00335517	-0.0593275	1.76e-14
regulation_of_actin_cytoskeleton	0.0794692	0.0306517	0.0136697	-0.0223929	-0.0912566	1.03e-68
melanoma	0.033354	0.00604656	0.0178788	-0.00629754	-0.0445782	1.01e-11
toll_like_receptor_signaling_pathway	0.0386382	0.0127619	0.00822525	-0.00878106	-0.043851	3.49e-08
type_ii_diabetes_mellitus	0.0281329	0.0189091	0.0117904	-0.0155119	-0.0532521	3.15e-10
abc_transporters	0.0385681	0.0197838	0.00585396	-0.0212114	-0.0408146	9.9e-08
mapk_signaling_pathway	0.05278	0.0279784	0.00785418	-0.0216168	-0.0665306	2.3e-52
basal_cell_carcinoma	0.0508206	0.0165457	-0.0152125	-0.0450929	-0.0578014	8.73e-18
retinol_metabolism	0.00419826	0.0114055	0.00160679	-0.0322607	-0.0849115	1.61e-06
steroid_hormone_biosynthesis	0.0116452	0.0248609	-0.00668427	-0.0422802	-0.0942378	6.81e-09
glycosaminoglycan_biosynthesis_heparan_sulfate	0.108279	0.0648888	0.00535408	-0.0678408	-0.11745	5.49e-45
aldosterone_regulated_sodium_reabsorption	-0.00235883	-0.00118606	0.0165876	-0.0192659	-0.0611054	1.09e-06
melanogenesis	0.0295197	0.00269485	0.00690708	-0.0125916	-0.0397486	1.09e-10
viral_myocarditis	0.0750452	0.0279649	0.0112741	-0.0409092	-0.0907186	1.75e-26
histidine_metabolism	0.0622452	0.00997478	0.000934817	-0.0228484	-0.0495241	7.85e-09
chemokine_signaling_pathway	0.0266518	0.0119221	0.0173154	-0.00236323	-0.0411147	1.22e-07
long_term_depression	0.0156652	-0.000187978	0.0111933	-0.000623592	-0.0401432	3e-06
tight_junction	0.0548434	0.0322322	0.0021396	-0.0295574	-0.0754041	3.16e-48
ppar_signaling_pathway	0.0330555	0.00969456	0.0128891	-0.037047	-0.0583444	2.14e-12
pathways_in_cancer	0.0419351	0.0170766	0.000617055	-0.00856254	-0.0345581	3.22e-24
nicotinate_and_nicotinamide_metabolism	0.0813705	0.028755	0.0195952	-0.0280578	-0.0632233	1.01e-19
b_cell_receptor_signaling_pathway	-0.0284494	-0.0279918	-0.00610856	0.0377797	0.072321	2.46e-11
progesterone_mediated_oocyte_maturation	-0.0386977	-0.0119497	-0.00236965	0.0230911	0.056395	2.04e-19
oocyte_meiosis	-0.0459402	-0.0275499	-0.00784443	0.0490503	0.0900036	5.4e-26
p53_signaling_pathway	-0.0386226	-0.0441102	0.00805491	0.0489162	0.0725976	4.46e-18
lysine_degradation	-0.0238009	-0.0308476	-0.00818904	0.00782571	0.0392119	3.98e-09
glyoxylate_and_dicarboxylate_metabolism	-0.0378171	-0.0347144	-0.0149784	0.00610575	0.0905245	2.5e-10
pyruvate_metabolism	-0.0486222	-0.0244486	0.00871289	0.0234616	0.0517992	8.33e-11
folate_biosynthesis	-0.059245	-0.028518	-0.0187405	0.0171947	0.0479535	9.61e-05
purine_metabolism	-0.0319201	-0.0194493	-0.0082681	0.00685998	0.0674735	3.27e-18
cysteine_and_methionine_metabolism	-0.0205796	-0.0051991	-0.015928	0.0194312	0.0710561	4.43e-07
ubiquitin_mediated_proteolysis	-0.058384	-0.0303274	-0.00483333	0.0630325	0.118969	5.01e-30
steroid_biosynthesis	-0.0646695	-0.0460905	0.0313066	0.0373095	0.0706168	4.63e-08
glycosylphosphatidylinositol_gpi_anchor_biosynthesis	-0.144889	-0.115071	-0.0136635	0.0548658	0.172626	1.8e-58
basal_transcription_factors	-0.086906	-0.0653562	-0.00354744	0.0634499	0.128496	2.26e-37
n_glycan_biosynthesis	-0.0734472	-0.032493	-0.00643701	0.0338204	0.113788	5.3e-28
valine_leucine_and_isoleucine_degradation	-0.0290543	-0.0277518	-0.0225791	6.47e-06	0.0911927	4.32e-15
huntingtons_disease	-0.0361841	-0.014123	-0.0180195	0.0126973	0.0620282	9.05e-13
citrate_cycle_tca_cycle	-0.10217	-0.0651372	0.00331776	0.0623846	0.137838	5.39e-43
pyrimidine_metabolism	-0.0894011	-0.0634346	-0.017409	0.021	0.136583	2.56e-49
cell_cycle	-0.108428	-0.0574556	-0.0155292	0.0779933	0.170336	9.56e-50
homologous_recombination	-0.113728	-0.0814537	-0.0319312	0.0790868	0.196572	9.58e-35
base_excision_repair	-0.0589966	-0.0267897	-0.0223065	0.0305873	0.124248	4.7e-15
nucleotide_excision_repair	-0.0919994	-0.0477466	-0.0276952	0.0544062	0.151792	6.86e-27
one_carbon_pool_by_folate	-0.0497648	-0.0359178	-0.0388255	0.0283718	0.141402	4.43e-18
valine_leucine_and_isoleucine_biosynthesis	-0.0786254	-0.0737884	-0.0244536	0.0433104	0.194113	1.03e-29
ribosome	-0.175739	-0.0871498	-0.0252912	0.0315721	0.166128	5.59e-36
spliceosome	-0.113014	-0.0525218	-0.0333817	0.0696735	0.190204	9.63e-50
rna_degradation	-0.12367	-0.0650632	-0.0178001	0.0947189	0.189686	2.22e-64
dna_replication	-0.129655	-0.0867314	-0.0395393	0.0625537	0.221504	4.47e-38
mismatch_repair	-0.113201	-0.0790639	-0.0282255	0.0616819	0.208286	2.77e-34
rna_polymerase	-0.118169	-0.0562274	-0.0317604	0.041128	0.196574	2.82e-36
aminoacyl_trna_biosynthesis	-0.081771	-0.0758904	-0.0104879	0.0598625	0.180825	1.4e-36
non_homologous_end_joining	-0.101941	-0.0853188	-0.00608146	0.00905668	0.173819	1.13e-27
proteasome	-0.0628266	-0.0253128	-0.0237418	0.0449763	0.154199	1.21e-17
protein_export	-0.0932291	-0.038672	-0.0256064	0.100575	0.203929	3.43e-30
