# Supplementary material for: Development and Validation of a Novel Four Gene-Pairs Signature for Predicting Prognosis in DLBCL Patients
Source: Int J Mol Sci. 2024 Nov 28;25(23):12807. doi: 10.3390/ijms252312807 (PMC11640839; doi:10.3390/ijms252312807)
Supplement: Supplementary file 1 [file ijms-25-12807-s001.zip › Supplemental Materials/Table S6.xlsx]

## Sheet: Table S6
Table S6. Comparison of IC50 values between low- and high-risk DLBCL cell lines (Ren's signature)
risk score: Low (< median)		risk score: High (≥ median)
DOHH-2	SU-DHL-5	A3/KAW	OCI-LY-19
HT	SU-DHL-6	A4/Fuk	SU-DHL-8
KARPAS-422	SU-DHL-10	DB	Toledo
RL	WSU-DLCL2	MC116
SU-DHL-4		NU-DUL-1
Drugs	Description	LN_IC50_mean		P value
		risk score: Low	risk score: High
GSK690693	AKT1, AKT2, AKT3	-1.6079	1.83234	0.008221
MK-2206	AKT1, AKT2	-0.452398	1.69627	0.008115
AZD6482-2	PI3Kbeta	0.767193	2.32356	0.086508
Mitomycin-C	DNA crosslinker	-0.553086	-1.82072	0.097819
BI-2536	PLK1, PLK2, PLK3	-1.81812	-2.98997	0.099413
PD173074	FGFR1, FGFR3	2.24079	1.54599	0.097435
VX-702	p38	2.44183	1.66797	0.096492
AS605240	PI3Kgamma	2.58741	1.38934	0.090058
GW843682X	PLK1	-2.26139	-3.52852	0.090561
BMS-754807	IGF1R, IR	1.89811	0.368595	0.087301
Bortezomib	Proteasome	-5.52756	-6.62218	0.087314
Sorafenib	PDGFR, KIT, VEGFR, RAF	2.08497	1.17884	0.071947
Talazoparib	PARP1, PARP2	3.55432	2.11492	0.065669
Cisplatin	DNA crosslinker	3.254	2.01396	0.065799
Linsitinib	IGF1R	2.7896	1.16866	0.056527
KIN001-260	IKKB	3.15534	2.32173	0.056194
Bleomycin	dsDNA break induction	2.13833	0.31359	0.055718
MPS-1-IN-1	MPS1	3.1634	2.37647	0.049454
Entinostat	HDAC1, HDAC3	0.699321	-0.711013	0.049596
KIN001-244	PDK1 (PDPK1)	2.15056	1.1749	0.04805
Cytarabine	Antimetabolite	0.707909	-1.12471	0.050656
TPCA-1	IKK2	1.93529	0.500101	0.045707
Daporinad	NAMPT	-2.83482	-6.15229	0.033776
AICARibonucleotide	AMPK agonist	7.12276	6.00378	0.03117
BIX02189	MEK5, ERK5	3.26056	2.04001	0.021726
5-Fluorouracil	Antimetabolite (DNA & RNA)	2.85335	1.18893	0.021396
LFM-A13	BTK	4.43411	3.58413	0.01718
Gemcitabine	Pyrimidine antimetabolite	-1.60386	-5.14039	0.008809
